# Supplementary material for: Modelling the risk of West Nile virus infection in seven European countries from published serological and case notification data, 2008 to 2022
Source: Euro Surveill. 2026 Jun 4;31(22):2500394. doi: 10.2807/1560-7917.ES.2026.31.22.2500394 (PMC13330735; doi:10.2807/1560-7917.ES.2026.31.22.2500394)
Supplement: Supplementary Material 2 [file 25-00394_DORIGATTI_Supplement2.xlsx]

## Sheet: Disclaimer
Disclaimer
This supplementary material is hosted by Eurosurveillance as supporting information alongside the article "Modelling the risk of West Nile virus infection in seven European countries from published serological and case notification data, 2008 to 2022", on behalf of the authors, who remain responsible for the accuracy and appropriateness of the content. The same standards for ethics, copyright, at…

## Sheet: All seroprevalence dataset
Study begin date	Study end date	Country	Location	NUTS ID	DOI (Reference provided if DOI unknown)	Study Population	Number of subjects tested	Number of subjects seropositive	Number of subjects confirmed by neutralisation test	Seroprevalence	Assay used	Any age info reported	Age-stratified seroprevalence provided	Confirmation by neutralisation test
2018-02-01	2018-03-31	Bulgaria	Blagoevgrad	BG413	https://doi.org/10.58395/pipd.v47i2.6	Healthy population	60	1		0.0166667	ELISA	Yes	No	No
2018-02-01	2018-03-31	Bulgaria	Burgas	BG341	https://doi.org/10.58395/pipd.v47i2.6	Healthy population	81	2		0.0246914	ELISA	Yes	No	No
2018-02-01	2018-03-31	Bulgaria	Dobrich	BG332	https://doi.org/10.58395/pipd.v47i2.6	Healthy population	70	0		0	ELISA	Yes	No	No
2018-02-01	2018-03-31	Bulgaria	Gabrovo	BG322	https://doi.org/10.58395/pipd.v47i2.6	Healthy population	60	1		0.0166667	ELISA	Yes	No	No
2018-02-01	2018-03-31	Bulgaria	Haskovo	BG422	https://doi.org/10.58395/pipd.v47i2.6	Healthy population	70	1		0.0142857	ELISA	Yes	No	No
2018-02-01	2018-03-31	Bulgaria	Kardzhali	BG425	https://doi.org/10.58395/pipd.v47i2.6	Healthy population	60	0		0	ELISA	Yes	No	No
2018-02-01	2018-03-31	Bulgaria	Kyustendil	BG415	https://doi.org/10.58395/pipd.v47i2.6	Healthy population	60	0		0	ELISA	Yes	No	No
2018-02-01	2018-03-31	Bulgaria	Lovech	BG315	https://doi.org/10.58395/pipd.v47i2.6	Healthy population	60	0		0	ELISA	Yes	No	No
2018-02-01	2018-03-31	Bulgaria	Montana	BG312	https://doi.org/10.58395/pipd.v47i2.6	Healthy population	80	2		0.025	ELISA	Yes	No	No
2018-02-01	2018-03-31	Bulgaria	Pazardzhik	BG423	https://doi.org/10.58395/pipd.v47i2.6	Healthy population	60	0		0	ELISA	Yes	No	No
2018-02-01	2018-03-31	Bulgaria	Pernik	BG414	https://doi.org/10.58395/pipd.v47i2.6	Healthy population	60	0		0	ELISA	Yes	No	No
2018-02-01	2018-03-31	Bulgaria	Pleven	BG314	https://doi.org/10.58395/pipd.v47i2.6	Healthy population	70	3		0.0428571	ELISA	Yes	No	No
2018-02-01	2018-03-31	Bulgaria	Plovdiv	BG421	https://doi.org/10.58395/pipd.v47i2.6	Healthy population	70	1		0.0142857	ELISA	Yes	No	No
2018-02-01	2018-03-31	Bulgaria	Razgrad	BG324	https://doi.org/10.58395/pipd.v47i2.6	Healthy population	60	0		0	ELISA	Yes	No	No
2018-02-01	2018-03-31	Bulgaria	Ruse	BG323	https://doi.org/10.58395/pipd.v47i2.6	Healthy population	70	1		0.0142857	ELISA	Yes	No	No
2018-02-01	2018-03-31	Bulgaria	Shumen	BG333	https://doi.org/10.58395/pipd.v47i2.6	Healthy population	60	0		0	ELISA	Yes	No	No
2018-02-01	2018-03-31	Bulgaria	Silistra	BG325	https://doi.org/10.58395/pipd.v47i2.6	Healthy population	70	2		0.0285714	ELISA	Yes	No	No
2018-02-01	2018-03-31	Bulgaria	Sliven	BG342	https://doi.org/10.58395/pipd.v47i2.6	Healthy population	60	0		0	ELISA	Yes	No	No
2018-02-01	2018-03-31	Bulgaria	Smolyan	BG424	https://doi.org/10.58395/pipd.v47i2.6	Healthy population	60	0		0	ELISA	Yes	No	No
2018-02-01	2018-03-31	Bulgaria	Sofia city	BG411	https://doi.org/10.58395/pipd.v47i2.6	Healthy population	80	1		0.0125	ELISA	Yes	No	No
2018-02-01	2018-03-31	Bulgaria	Sofia	BG412	https://doi.org/10.58395/pipd.v47i2.6	Healthy population	80	1		0.0125	ELISA	Yes	No	No
2018-02-01	2018-03-31	Bulgaria	Stara Zagora	BG344	https://doi.org/10.58395/pipd.v47i2.6	Healthy population	60	1		0.0166667	ELISA	Yes	No	No
2018-02-01	2018-03-31	Bulgaria	Targovishte	BG334	https://doi.org/10.58395/pipd.v47i2.6	Healthy population	60	0		0	ELISA	Yes	No	No
2018-02-01	2018-03-31	Bulgaria	Veliko Tarnovo	BG321	https://doi.org/10.58395/pipd.v47i2.6	Healthy population	60	0		0	ELISA	Yes	No	No
2018-02-01	2018-03-31	Bulgaria	Varna	BG331	https://doi.org/10.58395/pipd.v47i2.6	Healthy population	60	2		0.0333333	ELISA	Yes	No	No
2018-02-01	2018-03-31	Bulgaria	Vidin	BG311	https://doi.org/10.58395/pipd.v47i2.6	Healthy population	49	0		0	ELISA	Yes	No	No
2018-02-01	2018-03-31	Bulgaria	Vratsa	BG313	https://doi.org/10.58395/pipd.v47i2.6	Healthy population	70	1		0.0142857	ELISA	Yes	No	No
2018-02-01	2018-03-31	Bulgaria	Yambol	BG343	https://doi.org/10.58395/pipd.v47i2.6	Healthy population	70	2		0.0285714	ELISA	Yes	No	No
2015-05-01	2015-10-31	Bulgaria	Blagoevgrad	BG413	https://dx.doi.org/10.1002/jmv.24855	Healthy population	64	0	0	0	ELISA	Yes	No	Yes
2015-05-01	2015-10-31	Bulgaria	Vidin	BG311	https://dx.doi.org/10.1002/jmv.24855	Healthy population	40	3	1	0.075	ELISA	Yes	No	Yes
2015-05-01	2015-10-31	Bulgaria	Gabrovo	BG322	https://dx.doi.org/10.1002/jmv.24855	Healthy population	63	0	0	0	ELISA	Yes	No	Yes
2015-05-01	2015-10-31	Bulgaria	Dobrich	BG332	https://dx.doi.org/10.1002/jmv.24855	Healthy population	52	1	0	0.0192308	ELISA	Yes	No	Yes
2015-05-01	2015-10-31	Bulgaria	Montana	BG312	https://dx.doi.org/10.1002/jmv.24855	Healthy population	78	0	0	0	ELISA	Yes	No	Yes
2015-05-01	2015-10-31	Bulgaria	Plovdiv	BG421	https://dx.doi.org/10.1002/jmv.24855	Healthy population	62	1	0	0.016129	ELISA	Yes	No	Yes
2015-05-01	2015-10-31	Bulgaria	Targovishte	BG334	https://dx.doi.org/10.1002/jmv.24855	Healthy population	42	0	0	0	ELISA	Yes	No	Yes
2015-05-01	2015-10-31	Bulgaria	Vratsa	BG313	https://dx.doi.org/10.1002/jmv.24855	Healthy population	50	2	0	0.04	ELISA	Yes	No	Yes
2015-05-01	2015-10-31	Bulgaria	Pleven	BG314	https://dx.doi.org/10.1002/jmv.24855	Healthy population	50	1	0	0.02	ELISA	Yes	No	Yes
2015-05-01	2015-10-31	Bulgaria	Ruse	BG323	https://dx.doi.org/10.1002/jmv.24855	Healthy population	50	3	1	0.06	ELISA	Yes	No	Yes
2015-05-01	2015-10-31	Bulgaria	Razgrad	BG324	https://dx.doi.org/10.1002/jmv.24855	Healthy population	50	0	0	0	ELISA	Yes	No	Yes
2015-05-01	2015-10-31	Bulgaria	Silistra	BG325	https://dx.doi.org/10.1002/jmv.24855	Healthy population	50	3	3	0.06	ELISA	Yes	No	Yes
2015-05-01	2015-10-31	Bulgaria	Varna	BG331	https://dx.doi.org/10.1002/jmv.24855	Healthy population	50	0	0	0	ELISA	Yes	No	Yes
2015-05-01	2015-10-31	Bulgaria	Shumen	BG333	https://dx.doi.org/10.1002/jmv.24855	Healthy population	50	0	0	0	ELISA	Yes	No	Yes
2015-05-01	2015-10-31	Bulgaria	Veliko Tarnovo	BG321	https://dx.doi.org/10.1002/jmv.24855	Healthy population	50	0	0	0	ELISA	Yes	No	Yes
2015-05-01	2015-10-31	Bulgaria	Lovech	BG315	https://dx.doi.org/10.1002/jmv.24855	Healthy population	50	0	0	0	ELISA	Yes	No	Yes
2015-05-01	2015-10-31	Bulgaria	Sofia	BG412	https://dx.doi.org/10.1002/jmv.24855	Healthy population	50	5	1	0.1	ELISA	Yes	No	Yes
2015-05-01	2015-10-31	Bulgaria	Sofia city	BG411	https://dx.doi.org/10.1002/jmv.24855	Healthy population	50	0	0	0	ELISA	Yes	No	Yes
2015-05-01	2015-10-31	Bulgaria	Pernik	BG414	https://dx.doi.org/10.1002/jmv.24855	Healthy population	50	0	0	0	ELISA	Yes	No	Yes
2015-05-01	2015-10-31	Bulgaria	Kyustendil	BG415	https://dx.doi.org/10.1002/jmv.24855	Healthy population	50	1	0	0.02	ELISA	Yes	No	Yes
2015-05-01	2015-10-31	Bulgaria	Pazardzhik	BG423	https://dx.doi.org/10.1002/jmv.24855	Healthy population	50	0	0	0	ELISA	Yes	No	Yes
2015-05-01	2015-10-31	Bulgaria	Smolyan	BG424	https://dx.doi.org/10.1002/jmv.24855	Healthy population	50	1	0	0.02	ELISA	Yes	No	Yes
2015-05-01	2015-10-31	Bulgaria	Stara Zagora	BG344	https://dx.doi.org/10.1002/jmv.24855	Healthy population	50	0	0	0	ELISA	Yes	No	Yes
2015-05-01	2015-10-31	Bulgaria	Sliven	BG342	https://dx.doi.org/10.1002/jmv.24855	Healthy population	50	0	0	0	ELISA	Yes	No	Yes
2015-05-01	2015-10-31	Bulgaria	Kardzhali	BG425	https://dx.doi.org/10.1002/jmv.24855	Healthy population	50	0	0	0	ELISA	Yes	No	Yes
2015-05-01	2015-10-31	Bulgaria	Haskovo	BG422	https://dx.doi.org/10.1002/jmv.24855	Healthy population	50	0	0	0	ELISA	Yes	No	Yes
2015-05-01	2015-10-31	Bulgaria	Yambol	BG343	https://dx.doi.org/10.1002/jmv.24855	Healthy population	50	1	0	0.02	ELISA	Yes	No	Yes
2015-05-01	2015-10-31	Bulgaria	Burgas	BG341	https://dx.doi.org/10.1002/jmv.24855	Healthy population	50	0	0	0	ELISA	Yes	No	Yes
2017-10-01	2018-03-31	Cyprus	Northern Cyprus	CY000	https://doi.org/10.1002/jmv.25669	Blood donors	760	31	26	0.0407895	ELISA	No	No	Yes
2002-09-06	2003-05-15	Czechia	Prague	CZ010	https://dx.doi.org/10.3201/eid1101.040444	Convenient samples	497	0	0	0	HIT	Yes	Yes	Yes
1988-01-01	1989-12-31	Czechia	Hodonin	CZ064	https://doi.org/10.21101/cejph.a3635	Healthy population	44	1	1	0.0227273	Neutralisation test	Yes	No	Yes
1988-01-01	1989-12-31	Czechia	Breclav	CZ064	https://doi.org/10.21101/cejph.a3635	Healthy population	102	1	1	0.00980392	Neutralisation test	Yes	No	Yes
1988-01-01	1989-12-31	Czechia	Znojmo	CZ064	https://doi.org/10.21101/cejph.a3635	Healthy population	170	0	0	0	Neutralisation test	Yes	No	Yes
1988-01-01	1989-12-31	Czechia	Jihlava	CZ063	https://doi.org/10.21101/cejph.a3635	Healthy population	209	1	1	0.00478469	Neutralisation test	Yes	No	Yes
2015-02-01	2015-03-31	Denmark	National wide	DK	https://doi.org/10.1111/vox.12429	Blood donors	1228	28	1	0.0228013	ELISA	No	No	Yes
2000-09-01	2000-11-30	France	Camargue	FRL04	https://doi.org/10.1046/j.1537-2995.2001.41101320.x	Blood donors	1053	15	8	0.014245	ELISA	Yes	No	Yes
2000-09-01	2000-11-30	France	Camargue	FRL06	https://doi.org/10.1046/j.1537-2995.2001.41101320.x	Blood donors	1104	2	0	0.00181159	ELISA	Yes	No	Yes
2019-01-01	2020-12-31	France	Southern France	FRJ13	https://doi.org/10.2807/1560-7917.ES.2022.27.25.2200068	Convenient samples	500	6	6	0.012	ELISA	Yes	No	Yes
2014-06-01	2014-11-30	Germany	National wide	DE	https://dx.doi.org/10.1159/000438503	Blood donors	40	1		0.025	ELISA	No	No	No
2019-06-01	2019-12-31	Germany	Berlin	DE300	https://dx.doi.org/10.1089/vbz.2023.0103	Convenient samples	69	7	0	0.101449	ELISA	No	No	Yes
2004-01-01	2004-12-31	Germany	Hesse	DE7	https://dx.doi.org/10.1002/jmv.21110	Blood donors	14437	852	4	0.059015	ELISA	No	No	Yes
1964-01-01	1964-12-31	Greece	Athens	EL30	https://doi-org.iclibezp1.cc.ic.ac.uk/10.1016/0035-9203(64)90089-6	Healthy population	234	5		0.0237049	HIT	Yes	Yes	Yes
1964-01-01	1964-12-31	Greece	Evia	EL642	https://doi-org.iclibezp1.cc.ic.ac.uk/10.1016/0035-9203(64)90089-6	Healthy population	137	0		0	HIT	Yes	Yes	Yes
1964-01-01	1964-12-31	Greece	Macedonia	EL52	https://doi-org.iclibezp1.cc.ic.ac.uk/10.1016/0035-9203(64)90089-6	Healthy population	247	0		0	HIT	Yes	Yes	Yes
1964-01-01	1964-12-31	Greece	Epirus	EL54	https://doi-org.iclibezp1.cc.ic.ac.uk/10.1016/0035-9203(64)90089-6	Healthy population	50	4		0.0543097	HIT	Yes	Yes	Yes
1964-01-01	1964-12-31	Greece	Thessaly	EL61	https://doi-org.iclibezp1.cc.ic.ac.uk/10.1016/0035-9203(64)90089-6	Healthy population	94	0		0	HIT	Yes	Yes	Yes
1964-01-01	1964-12-31	Greece	Thrace	EL51	https://doi-org.iclibezp1.cc.ic.ac.uk/10.1016/0035-9203(64)90089-6	Healthy population	49	0		0	HIT	Yes	Yes	Yes
1964-01-01	1964-12-31	Greece	Peloponnese	EL65	https://doi-org.iclibezp1.cc.ic.ac.uk/10.1016/0035-9203(64)90089-6	Healthy population	138	3		0.0215098	HIT	Yes	Yes	Yes
1964-01-01	1964-12-31	Greece	Aegean	EL4	https://doi-org.iclibezp1.cc.ic.ac.uk/10.1016/0035-9203(64)90089-6	Healthy population	61	1		0.0118471	HIT	Yes	Yes	Yes
1964-01-01	1964-12-31	Greece	Ionian	EL62	https://doi-org.iclibezp1.cc.ic.ac.uk/10.1016/0035-9203(64)90089-6	Healthy population	47	0		0	HIT	Yes	Yes	Yes
1964-01-01	1964-12-31	Greece	Crete	EL43	https://doi-org.iclibezp1.cc.ic.ac.uk/10.1016/0035-9203(64)90089-6	Healthy population	71	0		0	HIT	Yes	Yes	Yes
2003-01-01	2005-12-31	Greece	Kozani	EL531	https://doi.org/10.1089/vbz.2013.1318	Healthy population	55	0		0	IFA, ELISA	Yes	Yes	No
2003-01-01	2005-12-31	Greece	Kastoria	EL532	https://doi.org/10.1089/vbz.2013.1318	Healthy population	41	0		0	IFA, ELISA	Yes	Yes	No
2003-01-01	2005-12-31	Greece	Florina	EL533	https://doi.org/10.1089/vbz.2013.1318	Healthy population	33	0		0	IFA, ELISA	Yes	Yes	No
2003-01-01	2005-12-31	Greece	Pella	EL524	https://doi.org/10.1089/vbz.2013.1318	Healthy population	56	1		0.00177446	IFA, ELISA	Yes	Yes	No
2003-01-01	2005-12-31	Greece	Imathia	EL521	https://doi.org/10.1089/vbz.2013.1318	Healthy population	74	0		0	IFA, ELISA	Yes	Yes	No
2003-01-01	2005-12-31	Greece	Pieria	EL525	https://doi.org/10.1089/vbz.2013.1318	Healthy population	52	0		0	IFA, ELISA	Yes	Yes	No
2003-01-01	2005-12-31	Greece	Thessaloniki	EL522	https://doi.org/10.1089/vbz.2013.1318	Healthy population	60	0		0	IFA, ELISA	Yes	Yes	No
2003-01-01	2005-12-31	Greece	Chalkidiki	EL527	https://doi.org/10.1089/vbz.2013.1318	Healthy population	58	0		0	IFA, ELISA	Yes	Yes	No
2003-01-01	2005-12-31	Greece	Serres	EL526	https://doi.org/10.1089/vbz.2013.1318	Healthy population	54	1		0.0157316	IFA, ELISA	Yes	Yes	No
2003-01-01	2005-12-31	Greece	Kilkis	EL523	https://doi.org/10.1089/vbz.2013.1318	Healthy population	52	1		0.017698	IFA, ELISA	Yes	Yes	No
2003-01-01	2005-12-31	Greece	Kavala	EL515	https://doi.org/10.1089/vbz.2013.1318	Healthy population	64	0		0	IFA, ELISA	Yes	Yes	No
2003-01-01	2005-12-31	Greece	Evros	EL511	https://doi.org/10.1089/vbz.2013.1318	Healthy population	56	1		0.0119643	IFA, ELISA	Yes	Yes	No
2010-11-25	2010-12-22	Greece	Lowland areas of Imathia and Pella	EL52	https://dx.doi.org/10.1371/journal.pone.0080432	Healthy population	644	41		0.0470184	ELISA	Yes	Yes	No
2012-11-01	2013-04-30	Greece	North Greece	EL5	https://doi.org/10.1371/journal.pone.0143803	Healthy population	1136	26		0.0228873	ELISA	Yes	No	Yes
2012-11-01	2013-04-30	Greece	Central Greece	EL61	https://doi.org/10.1371/journal.pone.0143803	Healthy population	1071	18		0.0168067	ELISA	Yes	No	Yes
2012-11-01	2013-04-30	Greece	Attica	EL30	https://doi.org/10.1371/journal.pone.0143803	Healthy population	1354	36		0.0265879	ELISA	Yes	No	Yes
2012-11-01	2013-04-30	Greece	Aegean Islands-Crete	EL43	https://doi.org/10.1371/journal.pone.0143803	Healthy population	401	2		0.00498753	ELISA	Yes	No	Yes
2007-03-01	2007-05-31	Greece	Imathia	EL521	https://dx.doi.org/10.1089/vbz.2010.0042	Convenient samples	392	6	4	0.0153061	IFA, ELISA	Yes	No	Yes
2011-11-01	2011-12-31	Greece	Northern Greece	EL522	https://dx.doi.org/10.1016/j.ijid.2014.10.010	HIV-1 infected individuals	4	0	0	0	ELISA	Yes	No	Yes
2011-11-01	2011-12-31	Greece	Thessaloniki	EL522	https://dx.doi.org/10.1016/j.ijid.2014.10.010	HIV-1 infected individuals	55	2	2	0.0363636	ELISA	Yes	No	Yes
2011-11-01	2011-12-31	Greece	Central Macedonia	EL52	https://dx.doi.org/10.1016/j.ijid.2014.10.010	HIV-1 infected individuals	16	1	1	0.0625	ELISA	Yes	No	Yes
2011-11-01	2011-12-31	Greece	Thessaly	EL61	https://dx.doi.org/10.1016/j.ijid.2014.10.010	HIV-1 infected individuals	14	0	0	0	ELISA	Yes	No	Yes
2011-11-01	2011-12-31	Greece	Western Macedonia	EL53	https://dx.doi.org/10.1016/j.ijid.2014.10.010	HIV-1 infected individuals	2	0	0	0	ELISA	Yes	No	Yes
2012-08-01	2012-12-31	Greece	Agrinio	EL631	https://dx.doi.org/10.1016/j.ijid.2014.11.019	Convenient samples	131	8	8	0.0610687	ELISA	Yes	No	Yes
2016-09-28	2016-10-11	Hungary	National wide	HU	https://doi.org/10.1089/vbz.2018.2401	Blood donors	2112	46	46	0.0217803	IFA, ELISA, HIT	Yes	Yes	Yes
2019-04-02	2020-01-25	Hungary	Budapest	HU110	https://dx.doi.org/10.1371/journal.pone.0266840	Blood donors	536	20	20	0.0373134	ELISA, IFA	Yes	No	Yes
2019-04-02	2020-01-25	Hungary	Pest	HU120	https://dx.doi.org/10.1371/journal.pone.0266840	Blood donors	379	23	23	0.060686	ELISA, IFA	Yes	No	Yes
2019-04-02	2020-01-25	Hungary	Fejer	HU211	https://dx.doi.org/10.1371/journal.pone.0266840	Blood donors	129	8	8	0.0620155	ELISA, IFA	Yes	No	Yes
2019-04-02	2020-01-25	Hungary	Komarom-Esztergom	HU212	https://dx.doi.org/10.1371/journal.pone.0266840	Blood donors	92	7	7	0.076087	ELISA, IFA	Yes	No	Yes
2019-04-02	2020-01-25	Hungary	Veszprem	HU213	https://dx.doi.org/10.1371/journal.pone.0266840	Blood donors	104	2	2	0.0192308	ELISA, IFA	Yes	No	Yes
2019-04-02	2020-01-25	Hungary	Gyor-Moson-Sopron	HU221	https://dx.doi.org/10.1371/journal.pone.0266840	Blood donors	141	4	4	0.0283688	ELISA, IFA	Yes	No	Yes
2019-04-02	2020-01-25	Hungary	Vas	HU222	https://dx.doi.org/10.1371/journal.pone.0266840	Blood donors	78	0	0	0	ELISA, IFA	Yes	No	Yes
2019-04-02	2020-01-25	Hungary	Zala	HU223	https://dx.doi.org/10.1371/journal.pone.0266840	Blood donors	82	0	0	0	ELISA, IFA	Yes	No	Yes
2019-04-02	2020-01-25	Hungary	Baranya	HU231	https://dx.doi.org/10.1371/journal.pone.0266840	Blood donors	110	2	2	0.0181818	ELISA, IFA	Yes	No	Yes
2019-04-02	2020-01-25	Hungary	Somogy	HU232	https://dx.doi.org/10.1371/journal.pone.0266840	Blood donors	100	2	2	0.02	ELISA, IFA	Yes	No	Yes
2019-04-02	2020-01-25	Hungary	Tolna	HU233	https://dx.doi.org/10.1371/journal.pone.0266840	Blood donors	82	5	5	0.0609756	ELISA, IFA	Yes	No	Yes
2019-04-02	2020-01-25	Hungary	Borsod-Abauj-Zemplen	HU311	https://dx.doi.org/10.1371/journal.pone.0266840	Blood donors	194	4	4	0.0206186	ELISA, IFA	Yes	No	Yes
2019-04-02	2020-01-25	Hungary	Heves	HU312	https://dx.doi.org/10.1371/journal.pone.0266840	Blood donors	100	7	7	0.07	ELISA, IFA	Yes	No	Yes
2019-04-02	2020-01-25	Hungary	Nograd	HU313	https://dx.doi.org/10.1371/journal.pone.0266840	Blood donors	57	1	1	0.0175439	ELISA, IFA	Yes	No	Yes
2019-04-02	2020-01-25	Hungary	Hajdu-Bihar	HU321	https://dx.doi.org/10.1371/journal.pone.0266840	Blood donors	162	10	10	0.0617284	ELISA, IFA	Yes	No	Yes
2019-04-02	2020-01-25	Hungary	Jasz-Nagykun-Szolnok	HU322	https://dx.doi.org/10.1371/journal.pone.0266840	Blood donors	112	12	12	0.107143	ELISA, IFA	Yes	No	Yes
2019-04-02	2020-01-25	Hungary	Szabolcs-Szatmar-Bereg	HU323	https://dx.doi.org/10.1371/journal.pone.0266840	Blood donors	173	7	7	0.0404624	ELISA, IFA	Yes	No	Yes
2019-04-02	2020-01-25	Hungary	Bacs-Kiskun	HU331	https://dx.doi.org/10.1371/journal.pone.0266840	Blood donors	153	6	6	0.0392157	ELISA, IFA	Yes	No	Yes
2019-04-02	2020-01-25	Hungary	Bekes	HU332	https://dx.doi.org/10.1371/journal.pone.0266840	Blood donors	101	5	5	0.0495049	ELISA, IFA	Yes	No	Yes
2019-04-02	2020-01-25	Hungary	Csongrad-Csanad	HU333	https://dx.doi.org/10.1371/journal.pone.0266840	Blood donors	120	5	5	0.0416667	ELISA, IFA	Yes	No	Yes
2018-01-01	2018-12-31	Hungary	National wide (affected areas)	HU	https://dx.doi.org/10.1111/vox.12658	Blood donors	2112	55		0.0260417	IFA, HIT	No	No	No
2016-09-28	2016-10-11	Hungary	Central Hungary	HU1	https://doi.org/10.1089/vbz.2018.2401	Blood donors	893	20	20	0.0223964	IFA, ELISA, HIT	Yes	No	Yes
2016-09-28	2016-10-11	Hungary	Central Transdanubia	HU21	https://doi.org/10.1089/vbz.2018.2401	Blood donors	405	8	8	0.0197531	IFA, ELISA, HIT	Yes	No	Yes
2016-09-28	2016-10-11	Hungary	Western Transdanubia	HU22	https://doi.org/10.1089/vbz.2018.2401	Blood donors	214	2	2	0.00934579	IFA, ELISA, HIT	Yes	No	Yes
2016-09-28	2016-10-11	Hungary	Southern Transdanubia	HU23	https://doi.org/10.1089/vbz.2018.2401	Blood donors	121	4	4	0.0330579	IFA, ELISA, HIT	Yes	No	Yes
2016-09-28	2016-10-11	Hungary	Northern Hungary	HU31	https://doi.org/10.1089/vbz.2018.2401	Blood donors	146	1	1	0.00684931	IFA, ELISA, HIT	Yes	No	Yes
2016-09-28	2016-10-11	Hungary	Northern Great Plain	HU32	https://doi.org/10.1089/vbz.2018.2401	Blood donors	73	2	2	0.0273973	IFA, ELISA, HIT	Yes	No	Yes
2016-09-28	2016-10-11	Hungary	Southern Great Plain	HU33	https://doi.org/10.1089/vbz.2018.2401	Blood donors	252	9	9	0.0357143	IFA, ELISA, HIT	Yes	No	Yes
2012-01-01	2012-05-31	Italy	Grosseto	ITI1A	https://dx.doi.org/10.23749/mdl.v109i2.5024	Healthy population	101	0	0	0	ELISA	Yes	Yes	Yes
2012-01-01	2012-05-31	Italy	Grosseto	ITI1A	https://dx.doi.org/10.23749/mdl.v109i2.5024	Healthy population	100	0	0	0	ELISA	Yes	Yes	Yes
2016-01-01	2017-12-31	Italy	Siena	ITI19	https://dx.doi.org/10.3390/pathogens10070844	Convenient samples	879	12	6	0.0111472	ELISA, IFA	Yes	Yes	Yes
2018-01-01	2019-12-31	Italy	Siena	ITI19	https://dx.doi.org/10.3390/pathogens10070844	Convenient samples	921	6	5	0.00533808	ELISA, IFA	Yes	Yes	Yes
2010-08-01	2010-12-01	Italy	Veneto	ITH3	https://doi.org/10.2807/ese.16.33.19949-en	Blood donors	511	17	17	0.0332681	ELISA	No	No	Yes
2010-08-01	2010-12-01	Italy	South-East Padova	ITH36	https://doi.org/10.2807/ese.16.33.19949-en	Blood donors	719	3	3	0.00417246	ELISA	No	No	Yes
2010-08-01	2010-12-01	Italy	North Padova	ITH36	https://doi.org/10.2807/ese.16.33.19949-en	Blood donors	1662	19	19	0.011432	ELISA	No	No	Yes
2010-08-01	2010-12-01	Italy	Verona	ITH31	https://doi.org/10.2807/ese.16.33.19949-en	Blood donors	1558	5	5	0.00320924	ELISA	No	No	Yes
2010-09-01	2011-06-30	Italy	Northeastern Emilia-Romagna (Modena, Bologna, Ferrara, Ravenna, Forlì-Cesena and Rimini)	ITH55	https://doi.org/10.1111/1469-0691.12241	Blood donors	6000	125	47	0.0208333	IFA	Yes	No	Yes
2015-03-01	2017-06-30	Italy	Bari	ITF47	https://dx.doi.org/10.1089/vbz.2017.2260	Convenient samples	156	9		0.0576923	ELISA	Yes	No	No
2008-09-01	2009-04-30	Italy	Ferrara	ITH56	https://dx.doi.org/10.1016/j.ijid.2010.02.1952	Blood donors	10000	70		0.007	ELISA, IFA	No	No	No
2009-09-01	2009-12-31	Italy	Rovigo	ITH37	https://dx.doi.org/10.1111/j.1469-0691.2010.03238.x	Healthy population				0.007	ELISA	No	No	Yes
2008-10-01	2009-04-30	Italy	Ferrara	ITH56	https://doi.org/10.2807/ese.15.16.19547-en	Blood donors	9177	62		0.00675602	serology test	No	No	No
2008-10-01	2009-09-30	Italy	Ferrara	ITH56	https://dx.doi.org/10.1089/vbz.2011.0616	Blood donors	9913	68	60	0.00685968	ELISA, IFA	Yes	No	Yes
2010-06-15	2010-11-15	Italy	Venice	ITH35	https://doi.org/10.2807/ese.16.33.19949-en	Healthy population	7	0	0	0	ELISA	No	No	Yes
2010-06-15	2010-11-15	Italy	Northeastern Italy	ITH32	https://doi.org/10.2807/ese.16.33.19949-en	Healthy population	12	1	1	0.0833333	ELISA	No	No	Yes
2009-07-20	2009-11-15	Italy	Rovigo (Adria, Trecenta)	ITH37	https://doi.org/10.2807/ese.16.10.19814-en	Blood donors	2507	88	17	0.0351017	ELISA, IFA	Yes	No	Yes
2009-07-20	2009-11-15	Italy	Rovigo Centre 1	ITH37	https://doi.org/10.2807/ese.16.33.19949-en	Blood donors	494	2	2	0.00404858	ELISA, IFA	No	No	Yes
2009-07-20	2009-11-15	Italy	Rovigo Centre 2	ITH37	https://doi.org/10.2807/ese.16.33.19949-en	Blood donors	1509	6	6	0.00397614	ELISA, IFA	No	No	Yes
2009-07-20	2009-11-15	Italy	Rovigo Centre 3	ITH37	https://doi.org/10.2807/ese.16.33.19949-en	Blood donors	504	9	9	0.0178571	ELISA, IFA	No	No	Yes
2006-01-01	2006-12-31	Italy	Messina	ITG13	http://dx.doi.org/10.15167/2421-4248/jpmh2008.49.1.112	Healthy population	1280	0	0	0	ELISA	No	No	Yes
2009-01-01	2009-12-31	Italy	Abruzzo-Molise	ITF1	https://dx.doi.org/10.2807/ese.15.34.19648-en	Organ donors	12	0	0	0	ELISA, IFA	Yes	No	Yes
2009-01-01	2009-12-31	Italy	Basilicata	ITF5	https://dx.doi.org/10.2807/ese.15.34.19648-en	Organ donors	11	1	1	0.0909091	ELISA, IFA	Yes	No	Yes
2009-01-01	2009-12-31	Italy	Calabria	ITF6	https://dx.doi.org/10.2807/ese.15.34.19648-en	Organ donors	12	0	0	0	ELISA, IFA	Yes	No	Yes
2009-01-01	2009-12-31	Italy	Campania	ITF3	https://dx.doi.org/10.2807/ese.15.34.19648-en	Organ donors	74	0	0	0	ELISA, IFA	Yes	No	Yes
2009-01-01	2009-12-31	Italy	Emilia-Romagna	ITH5	https://dx.doi.org/10.2807/ese.15.34.19648-en	Organ donors	120	3	2	0.025	ELISA, IFA	Yes	No	Yes
2009-01-01	2009-12-31	Italy	Friuli-Venezia Giulia	ITH4	https://dx.doi.org/10.2807/ese.15.34.19648-en	Organ donors	45	1	0	0.0222222	ELISA, IFA	Yes	No	Yes
2009-01-01	2009-12-31	Italy	Lazio	ITI4	https://dx.doi.org/10.2807/ese.15.34.19648-en	Organ donors	103	1	1	0.00970874	ELISA, IFA	Yes	No	Yes
2009-01-01	2009-12-31	Italy	Liguria	ITC3	https://dx.doi.org/10.2807/ese.15.34.19648-en	Organ donors	33	0	0	0	ELISA, IFA	Yes	No	Yes
2009-01-01	2009-12-31	Italy	Lombardy	ITC4	https://dx.doi.org/10.2807/ese.15.34.19648-en	Organ donors	226	0	0	0	ELISA, IFA	Yes	No	Yes
2009-01-01	2009-12-31	Italy	Marche	ITI3	https://dx.doi.org/10.2807/ese.15.34.19648-en	Organ donors	51	1	1	0.0196078	ELISA, IFA	Yes	No	Yes
2009-01-01	2009-12-31	Italy	Piedmont-Aosta Valley	ITC1	https://dx.doi.org/10.2807/ese.15.34.19648-en	Organ donors	120	2	0	0.0166667	ELISA, IFA	Yes	No	Yes
2009-01-01	2009-12-31	Italy	Bolzano-Bozen	ITH10	https://dx.doi.org/10.2807/ese.15.34.19648-en	Organ donors	10	0	0	0	ELISA, IFA	Yes	No	Yes
2009-01-01	2009-12-31	Italy	Trento	ITH20	https://dx.doi.org/10.2807/ese.15.34.19648-en	Organ donors	17	0	0	0	ELISA, IFA	Yes	No	Yes
2009-01-01	2009-12-31	Italy	Apulia	ITF4	https://dx.doi.org/10.2807/ese.15.34.19648-en	Organ donors	44	0	0	0	ELISA, IFA	Yes	No	Yes
2009-01-01	2009-12-31	Italy	Sardinia	ITG2	https://dx.doi.org/10.2807/ese.15.34.19648-en	Organ donors	24	0	0	0	ELISA, IFA	Yes	No	Yes
2009-01-01	2009-12-31	Italy	Sicily	ITG1	https://dx.doi.org/10.2807/ese.15.34.19648-en	Organ donors	59	0	0	0	ELISA, IFA	Yes	No	Yes
2009-01-01	2009-12-31	Italy	Tuscany	ITI1	https://dx.doi.org/10.2807/ese.15.34.19648-en	Organ donors	167	5	2	0.0359281	ELISA, IFA	Yes	No	Yes
2009-01-01	2009-12-31	Italy	Umbria	ITI2	https://dx.doi.org/10.2807/ese.15.34.19648-en	Organ donors	11	0	0	0	ELISA, IFA	Yes	No	Yes
2009-01-01	2009-12-31	Italy	Veneto	ITH3	https://dx.doi.org/10.2807/ese.15.34.19648-en	Organ donors	109	0	0	0	ELISA, IFA	Yes	No	Yes
2008-09-29	2008-12-31	Italy	Rovigo	ITH37	https://doi.org/10.2807/ese.14.31.19289-en	Healthy population	212	4	4	0.0188679	ELISA	Yes	No	Yes
2008-09-29	2008-12-31	Italy	Padova	ITH36	https://doi.org/10.2807/ese.14.31.19289-en	Healthy population	92	0	0	0	ELISA	Yes	No	Yes
2008-09-29	2008-12-31	Italy	Venezia	ITH35	https://doi.org/10.2807/ese.14.31.19289-en	Healthy population	17	1	1	0.0588235	ELISA	Yes	No	Yes
2012-01-01	2018-12-31	Kosovo	National wide	XK	https://dx.doi.org/10.3390/v16010066	Convenient samples	453	7	6	0.0154525	ELISA, IFA	No	No	Yes
2021-09-01	2021-10-31	Netherlands	National wide	NL	https://dx.doi.org/10.1016/j.onehlt.2023.100533	Blood donors	96	1	0	0.0104167	Protein microarray	Yes	No	Yes
2016-01-01	2017-12-31	Netherlands	National wide	NL	https://dx.doi.org/10.1016/j.onehlt.2023.100533	Convenient samples	94	6		0.0638298	Protein microarray	Yes	No	No
2021-05-28	2021-09-30	Netherlands	National wide	NL	https://dx.doi.org/10.1016/j.onehlt.2023.100533	Healthy population	157	21	1	0.133758	Protein microarray	Yes	No	Yes
1974-01-01	1974-12-31	Portugal	Serpa	PT1C2	https://doi.org/10.1016/0035-9203(74)90039-X	Healthy population	35	1		0.0285714	HIT	Yes	No	Yes
1974-01-01	1974-12-31	Portugal	Cantanhede	PT192	https://doi.org/10.1016/0035-9203(74)90039-X	Healthy population	60	4		0.0666667	HIT	Yes	No	Yes
1974-01-01	1974-12-31	Portugal	Evora	PT1C	https://doi.org/10.1016/0035-9203(74)90039-X	Healthy population	64	6		0.09375	HIT	Yes	No	Yes
1974-01-01	1974-12-31	Portugal	National wide	PT	https://doi.org/10.1016/0035-9203(74)90039-X	Healthy population	1649	55	8	0.0333535	HIT	Yes	No	Yes
1974-01-01	1974-12-31	Portugal	National wide	PT	https://doi.org/10.1016/0035-9203(74)90039-X	Healthy population	1490	44		0.0295302	HIT	Yes	No	Yes
2019-11-01	2020-09-30	Romania	Alba	RO121	https://doi.org/10.3390%2Fijerph19138182	Blood donors	200	7	7	0.0182411	ELISA	Yes	Yes	Yes
2019-11-01	2020-09-30	Romania	Bistrita-Nasaud	RO112	https://doi.org/10.3390%2Fijerph19138182	Blood donors	200	2	2	0.0052235	ELISA	Yes	Yes	Yes
2019-11-01	2020-09-30	Romania	Cluj	RO113	https://doi.org/10.3390%2Fijerph19138182	Blood donors	200	1	1	0.00154984	ELISA	Yes	Yes	Yes
2019-11-01	2020-09-30	Romania	Maramures	RO114	https://doi.org/10.3390%2Fijerph19138182	Blood donors	200	5	5	0.0137781	ELISA	Yes	Yes	Yes
2019-11-01	2020-09-30	Romania	Satu Mare	RO115	https://doi.org/10.3390%2Fijerph19138182	Blood donors	200	21	21	0.0945765	ELISA	Yes	Yes	Yes
2019-11-01	2020-09-30	Romania	Salaj	RO116	https://doi.org/10.3390%2Fijerph19138182	Blood donors	200	2	2	0.00527934	ELISA	Yes	Yes	Yes
2019-04-01	2019-09-30	Romania	Iasi	RO213	https://dx.doi.org/10.3390/pathogens13020133	Convenient samples	88	2		0.0227273	ELISA	Yes	Yes	No
1996-10-02	1996-10-04	Romania	Bucharest	RO321	https://doi.org/10.1086/314566	Healthy population	959	38		0.0396246	ELISA	Yes	No	No
2015-01-01	2016-12-31	Romania	Iasi	RO213	https://dx.doi.org/10.3390/pathogens13020133	Convenient samples	88	4		0.0454545	ELISA	No	No	No
2018-01-01	2018-12-31	Slovakia	Eastern Slovakia	SK04	https://doi.org/10.21101/cejph.a5287	Healthy population	199	1	1	0.00502513	ELISA	Yes	No	Yes
1977-01-01	1977-12-31	Spain	La Coruna	ES111	https://dx.doi.org/10.4269/ajtmh.1977.26.792	Convenient samples	362	62	3	0.00828729	HIT	Yes	No	Yes
1977-01-01	1977-12-31	Spain	Orense	ES113	https://dx.doi.org/10.4269/ajtmh.1977.26.792	Convenient samples	14	1	0	0	HIT	Yes	No	Yes
1977-01-01	1977-12-31	Spain	Pontevedra	ES114	https://dx.doi.org/10.4269/ajtmh.1977.26.792	Convenient samples	179	35	1	0.00558659	HIT	Yes	No	Yes
1977-01-01	1977-12-31	Spain	Leon	ES413	https://dx.doi.org/10.4269/ajtmh.1977.26.792	Convenient samples	61	7	1	0.0163934	HIT	Yes	No	Yes
1977-01-01	1977-12-31	Spain	Asturias	ES120	https://dx.doi.org/10.4269/ajtmh.1977.26.792	Convenient samples	85	11	0	0	HIT	Yes	No	Yes
2007-01-01	2007-12-31	Spain	Seville	ES618	https://doi.org/10.1157/13111181	Healthy population	504	5	3	0.0132639	ELISA	Yes	Yes	Yes
2017-01-01	2018-12-31	Spain	Ciudad Real	ES422	https://doi.org/10.3201/eid3007.240450	Blood donors	1222	19	1	0.0155483	ELISA	Yes	Yes	Yes
2010-01-01	2011-02-28	Spain	Catalonia	ES51	https://dx.doi.org/10.1089/vbz.2015.1787	Blood donors	800	52	1	0.065	ELISA	Yes	No	Yes
2001-01-01	2001-12-31	Spain	Ebro Delta	ES51	https://dx.doi.org/10.3201/eid1207.060164	Healthy population	992	13	2	0.0131048	ELISA	Yes	No	Yes
2019-06-01	2019-10-31	Spain	Biscay	ES213	https://dx.doi.org/10.1111/vox.13031	Blood donors	1294	0		0	serology test	No	No	No
2010-01-01	2010-12-31	Italy	South Tyrol	ITH10	https://dx.doi.org/10.1007/s10096-011-1279-x	Blood donors	601	4	0	0.00665557	ELISA, IFA	Yes	No	Yes
2010-01-01	2010-12-31	Austria	North Tyrol	AT33	https://dx.doi.org/10.1007/s10096-011-1279-x	Blood donors	1006	94	5	0.0934394	ELISA, IFA	Yes	No	Yes
1963-01-01	1963-12-31	Austria	Klosterneuburg	AT126	Kunz C. Demonstration of haemagglutination-inhibiting antibodies against arbo-viruses in the austrian population 1963;190:174–82	Blood donors	65	0		0	HIT	Yes	Yes	No
1963-01-01	1963-12-31	Austria	Linz	AT312	Kunz C. Demonstration of haemagglutination-inhibiting antibodies against arbo-viruses in the austrian population 1963;190:174–82	Blood donors	58	0		0	HIT	No	No	No
1963-01-01	1963-12-31	Austria	Neunkirchen	AT122	Kunz C. Demonstration of haemagglutination-inhibiting antibodies against arbo-viruses in the austrian population 1963;190:174–82	Blood donors	52	0		0	HIT	No	No	No
1963-01-01	1963-12-31	Austria	Villach	AT211	Kunz C. Demonstration of haemagglutination-inhibiting antibodies against arbo-viruses in the austrian population 1963;190:174–82	Blood donors	57	0		0	HIT	No	No	No
1973-01-01	1973-12-31	Austria	Vasoldsberg	AT221	Gresikova M., Thiel W., Batikova M. Haemagglutination inhibiting antibodies against arboviruses in human sera from different regions in Steiermark (Austria). I 1973;224:298–302.	Healthy population	26	0		0	HIT	No	No	No
1973-01-01	1973-12-31	Austria	St.Ruprecht	AT224	Gresikova M., Thiel W., Batikova M. Haemagglutination inhibiting antibodies against arboviruses in human sera from different regions in Steiermark (Austria). I 1973;224:298–302.	Healthy population	43	1		0.0232558	HIT	No	No	No
1973-01-01	1973-12-31	Austria	Dobl	AT221	Gresikova M., Thiel W., Batikova M. Haemagglutination inhibiting antibodies against arboviruses in human sera from different regions in Steiermark (Austria). I 1973;224:298–302.	Healthy population	41	0		0	HIT	No	No	No
1973-01-01	1973-12-31	Austria	Preding	AT225	Gresikova M., Thiel W., Batikova M. Haemagglutination inhibiting antibodies against arboviruses in human sera from different regions in Steiermark (Austria). I 1973;224:298–302.	Healthy population	93	1		0.0107527	HIT	No	No	No
1973-01-01	1973-12-31	Austria	Hartberg	AT224	Gresikova M., Thiel W., Batikova M. Haemagglutination inhibiting antibodies against arboviruses in human sera from different regions in Steiermark (Austria). I 1973;224:298–302.	Healthy population	102	3		0.0294118	HIT	No	No	No
1973-01-01	1973-12-31	Austria	Feldbach	AT224	Gresikova M., Thiel W., Batikova M. Haemagglutination inhibiting antibodies against arboviruses in human sera from different regions in Steiermark (Austria). I 1973;224:298–302.	Healthy population	73	6		0.0821918	HIT	No	No	No
1973-01-01	1973-12-31	Austria	Weiz	AT224	Gresikova M., Thiel W., Batikova M. Haemagglutination inhibiting antibodies against arboviruses in human sera from different regions in Steiermark (Austria). I 1973;224:298–302.	Healthy population	117	17		0.145299	HIT	No	No	No
1973-01-01	1973-12-31	Austria	Leoben	AT223	Gresikova M., Thiel W., Batikova M. Haemagglutination inhibiting antibodies against arboviruses in human sera from different regions in Steiermark (Austria). I 1973;224:298–302.	Healthy population	65	0		0	HIT	No	No	No
1973-01-01	1973-12-31	Austria	Judenburg	AT226	Gresikova M., Thiel W., Batikova M. Haemagglutination inhibiting antibodies against arboviruses in human sera from different regions in Steiermark (Austria). I 1973;224:298–302.	Healthy population	63	0		0	HIT	No	No	No
1973-01-01	1973-12-31	Austria	Knittelfeld	AT226	Gresikova M., Thiel W., Batikova M. Haemagglutination inhibiting antibodies against arboviruses in human sera from different regions in Steiermark (Austria). I 1973;224:298–302.	Healthy population	52	1		0.0192308	HIT	No	No	No
1973-01-01	1973-12-31	Austria	Hartberg	AT224	Gresikova M., Thiel W., Batikova M. Haemagglutination inhibiting antibodies against arboviruses in human sera from different regions in Steiermark (Austria). I 1973;224:298–302.	Healthy population	30	3		0.1	HIT	No	No	No
1973-01-01	1973-12-31	Austria	Furstenfeld	AT224	Gresikova M., Thiel W., Batikova M. Haemagglutination inhibiting antibodies against arboviruses in human sera from different regions in Steiermark (Austria). I 1973;224:298–302.	Healthy population	65	0		0	HIT	No	No	No
1985-01-01	1994-12-31	Belarus	National wide		Samoilova TI, Votiakov VI, Titov LP. Virologic and serologic investigations of West Nile virus circulation in Belarus. Central European Journal of Public Health 2003;11:55–62.	Healthy population	10506			0.017	HIT	Yes	No	No
2007-01-01	2007-12-31	Croatia	Medimurje	HR061	Golubic D., Dobler G. Flaviviruses in the north-west Croatia. Infektol Glas 2012;32:153–7.	Blood donors	300	1		0.00333333	ELISA, IFA	Yes	No	No
1966-01-01	1968-04-29	France	Central Pyrenees	FRJ2	Enjalbert L., Didier J., Serie C. Serological investigation into the arboviruses in the central Pyrenees. RevMedTouilouse 1969;5:655–62.	Healthy population	578	3	11	0.00519031	HIT	No	No	Yes
1975-01-01	1976-12-31	France	Camargue	FRL04	https://doi.org/10.1016/S0399-077X%2882%2980052-8.	Blood donors	242	12		0.0495868	HIT	No	No	No
1983-01-01	1983-12-31	France	Camargue	FRL04	https://doi.org/10.1016/S0399-077X%2885%2980231-6.	Blood donors	202	6	2	0.029703	HIT	Yes	No	Yes
1970-12-31	1971-12-31	Germany	National wide (except Schleswig-Holstein)	DE	Ebke J., Schafer E. Detection of hemagglutination-inhibiting antibodies to arboviruses in sera of young individuals in the Federal Republic of Germany and in the Republic of Togo (West Africa). Zentralbl Bakteriol [Orig A] 1971;218:149–59.	Healthy population	373	0		0	HIT	Yes	Yes	No
1966-01-01	1976-12-31	Hungary	Transdanubian central chain of mountains	HU211	Molnar E. Occurrence of tick-borne encephalitis and other arboviruses in Hungary. GEOGR MED 1982;Vol. 12:78–120.	Healthy population	70	1		0.0142857	HIT	No	No	No
1966-01-01	1976-12-31	Hungary	Transdanubian ridge of hills	HU212	Molnar E. Occurrence of tick-borne encephalitis and other arboviruses in Hungary. GEOGR MED 1982;Vol. 12:78–120.	Healthy population	162	6		0.037037	HIT	No	No	No
1966-01-01	1976-12-31	Hungary	Subalpine Region	HU221	Molnar E. Occurrence of tick-borne encephalitis and other arboviruses in Hungary. GEOGR MED 1982;Vol. 12:78–120.	Healthy population	297	119		0.400673	HIT	No	No	No
1966-01-01	1976-12-31	Hungary	Plain in Northwestern Hungary	HU221	Molnar E. Occurrence of tick-borne encephalitis and other arboviruses in Hungary. GEOGR MED 1982;Vol. 12:78–120.	Healthy population	75	4		0.0533333	HIT	No	No	No
1966-01-01	1976-12-31	Hungary	Great Hungarian Plain	HU321	Molnar E. Occurrence of tick-borne encephalitis and other arboviruses in Hungary. GEOGR MED 1982;Vol. 12:78–120.	Healthy population	125	13		0.104	HIT	No	No	No
1967-01-01	1968-12-30	Hungary	Zala	HU223	Molnar E., Gresikova M., Kubasova T., Kubinyi L., Szabo J.B. Arboviruses in Hungary. J Hyg Epidemiol Microbiol Immunol 1973;17:1–10.	Healthy population	162	6		0.037037	HIT	No	No	Yes
2009-04-30	2009-05-31	Italy	Milan	ITC4C	Gaibani P, Pierro A, Lunghi G, Farina C, Toschi V, Matinato C, et al. Seroprevalence of West Nile virus antibodies in blood donors living in the metropolitan area of Milan, Italy, 2009-2011. The New Microbiologica 2013;36:81–3.	Blood donors	1266	11	0	0.00868878	ELISA, IFA	Yes	No	Yes
2011-05-31	2011-07-31	Italy	Milan	ITC4C	Gaibani P, Pierro A, Lunghi G, Farina C, Toschi V, Matinato C, et al. Seroprevalence of West Nile virus antibodies in blood donors living in the metropolitan area of Milan, Italy, 2009-2011. The New Microbiologica 2013;36:81–3.	Blood donors	864	10	5	0.0115741	ELISA, IFA	Yes	No	Yes
1978-01-01	1978-12-31	Kosovo	Suhareka	XK004	Imami O., Calisher C.H., Lazwick J.S. Serological studies on the epidemiology of some arbovirus infections in the commune of Suhareka, Kosovo. ACTA BIOL MED EXP 1978;3:61–5.	Healthy population	992	0	0	0	HIT	Yes	Yes	Yes
1961-01-01	1979-12-31	Romania	National wide	MD	Duca M., Duca E., Buiuc D., Luca V. A seroepidemiologic and virological study of the presence of arboviruses in Moldavia in 1961-1982. Revista Medico-Chirurgicala a Societatii de Medici Si Naturalisti Din Iasi 1989;93:719–33.	Healthy population	3846			0.009	HIT	No	No	No
1961-01-01	1982-12-31	Romania	Danube Delta	MD	Duca M., Duca E., Buiuc D., Luca V. A seroepidemiologic and virological study of the presence of arboviruses in Moldavia in 1961-1982. Revista Medico-Chirurgicala a Societatii de Medici Si Naturalisti Din Iasi 1989;93:719–33.	Healthy population	101	1		0.0792079	HIT	No	No	No
1961-01-01	1982-12-31	Romania	National wide	MD	Duca M., Duca E., Buiuc D., Luca V. A seroepidemiologic and virological study of the presence of arboviruses in Moldavia in 1961-1982. Revista Medico-Chirurgicala a Societatii de Medici Si Naturalisti Din Iasi 1989;93:719–33.	Healthy population	5832			0.008	HIT	No	No	No
1961-01-01	1982-12-31	Romania	National wide	MD	Duca M., Duca E., Buiuc D., Luca V. A seroepidemiologic and virological study of the presence of arboviruses in Moldavia in 1961-1982. Revista Medico-Chirurgicala a Societatii de Medici Si Naturalisti Din Iasi 1989;93:719–33.	Healthy population	1154	8		0.00693241	HIT	No	No	No
2014-09-30	2015-02-28	Poland	Wielkopolska region	PL41	Piersiala K., Olbromski K., Skalisz H. West Nile Virus (WNV) - Testing for the presence of IGG antibodies carried by elisa method. Vox Sanguinis 2015;109:248.	Blood donors	1633	2		0.00122474	ELISA	No	No	No
1960-09-30	1961-06-29	Poland	Bialystok	PL841	Wrobleywska- Mularczyk A., Olkowska D. Investigations on arbor viruses never previouslyjsolateo in poland. I. Serological screening of healthy population for antibodies against the arbor viruses groups a and b. PrzeglEpidem 1962;16:421–7	Blood donors	88	0		0	HIT	Yes	No	No
1960-09-30	1961-06-29	Poland	Radom-Kielce	PL921	Wrobleywska- Mularczyk A., Olkowska D. Investigations on arbor viruses never previouslyjsolateo in poland. I. Serological screening of healthy population for antibodies against the arbor viruses groups a and b. PrzeglEpidem 1962;16:421–7	Blood donors	201	1		0.00497512	HIT	Yes	No	No
1960-09-30	1961-06-29	Poland	Lublin	PL814	Wrobleywska- Mularczyk A., Olkowska D. Investigations on arbor viruses never previouslyjsolateo in poland. I. Serological screening of healthy population for antibodies against the arbor viruses groups a and b. PrzeglEpidem 1962;16:421–7	Blood donors	109	1		0.00917431	HIT	Yes	No	No
1960-09-30	1961-06-29	Poland	Olsztyn	PL622	Wrobleywska- Mularczyk A., Olkowska D. Investigations on arbor viruses never previouslyjsolateo in poland. I. Serological screening of healthy population for antibodies against the arbor viruses groups a and b. PrzeglEpidem 1962;16:421–7	Blood donors	73	0		0	HIT	Yes	No	No
1960-09-30	1961-06-29	Poland	Rzeszow	PL823	Wrobleywska- Mularczyk A., Olkowska D. Investigations on arbor viruses never previouslyjsolateo in poland. I. Serological screening of healthy population for antibodies against the arbor viruses groups a and b. PrzeglEpidem 1962;16:421–7	Blood donors	73	1		0.0136986	HIT	Yes	No	No
1960-09-30	1961-06-29	Poland	Szczecin	PL424	Wrobleywska- Mularczyk A., Olkowska D. Investigations on arbor viruses never previouslyjsolateo in poland. I. Serological screening of healthy population for antibodies against the arbor viruses groups a and b. PrzeglEpidem 1962;16:421–7	Blood donors	99	3		0.030303	HIT	Yes	No	No
1960-09-30	1961-06-29	Poland	Walbrzych	PL517	Wrobleywska- Mularczyk A., Olkowska D. Investigations on arbor viruses never previouslyjsolateo in poland. I. Serological screening of healthy population for antibodies against the arbor viruses groups a and b. PrzeglEpidem 1962;16:421–7	Blood donors	100	0		0	HIT	Yes	No	No
1960-09-30	1961-06-29	Poland	Warsaw	PL911	Wrobleywska- Mularczyk A., Olkowska D. Investigations on arbor viruses never previouslyjsolateo in poland. I. Serological screening of healthy population for antibodies against the arbor viruses groups a and b. PrzeglEpidem 1962;16:421–7	Blood donors	87	3		0.0344828	HIT	Yes	No	No
1960-09-30	1961-06-29	Poland	Rzeszow	PL823	Wrobleywska- Mularczyk A., Olkowska D. Investigations on arbor viruses never previouslyjsolateo in poland. I. Serological screening of healthy population for antibodies against the arbor viruses groups a and b. PrzeglEpidem 1962;16:421–7	Healthy population	6	0		0	HIT	Yes	No	No
1960-09-30	1961-06-29	Poland	Poznan	PL415	Wrobleywska- Mularczyk A., Olkowska D. Investigations on arbor viruses never previouslyjsolateo in poland. I. Serological screening of healthy population for antibodies against the arbor viruses groups a and b. PrzeglEpidem 1962;16:421–7	Healthy population	21	0		0	HIT	Yes	No	No
1960-09-30	1961-06-29	Poland	Lublin	PL814	Wrobleywska- Mularczyk A., Olkowska D. Investigations on arbor viruses never previouslyjsolateo in poland. I. Serological screening of healthy population for antibodies against the arbor viruses groups a and b. PrzeglEpidem 1962;16:421–7	Healthy population	3	1		0.333333	HIT	Yes	No	No
1960-09-30	1961-06-29	Poland	Krakow	PL213	Wrobleywska- Mularczyk A., Olkowska D. Investigations on arbor viruses never previouslyjsolateo in poland. I. Serological screening of healthy population for antibodies against the arbor viruses groups a and b. PrzeglEpidem 1962;16:421–7	Healthy population	12	0		0	HIT	Yes	No	No
1960-09-30	1961-06-29	Poland	Koszalin	PL426	Wrobleywska- Mularczyk A., Olkowska D. Investigations on arbor viruses never previouslyjsolateo in poland. I. Serological screening of healthy population for antibodies against the arbor viruses groups a and b. PrzeglEpidem 1962;16:421–7	Healthy population	8	0		0	HIT	Yes	No	No
1960-09-30	1961-06-29	Poland	Katowice	PL22A	Wrobleywska- Mularczyk A., Olkowska D. Investigations on arbor viruses never previouslyjsolateo in poland. I. Serological screening of healthy population for antibodies against the arbor viruses groups a and b. PrzeglEpidem 1962;16:421–7	Healthy population	19	0		0	HIT	Yes	No	No
1960-09-30	1961-06-29	Poland	Gdynia	PL633	Wrobleywska- Mularczyk A., Olkowska D. Investigations on arbor viruses never previouslyjsolateo in poland. I. Serological screening of healthy population for antibodies against the arbor viruses groups a and b. PrzeglEpidem 1962;16:421–7	Healthy population	20	0		0	HIT	Yes	No	No
1960-09-30	1961-06-29	Poland	Bydgoszcz	PL613	Wrobleywska- Mularczyk A., Olkowska D. Investigations on arbor viruses never previouslyjsolateo in poland. I. Serological screening of healthy population for antibodies against the arbor viruses groups a and b. PrzeglEpidem 1962;16:421–7	Healthy population	7	0		0	HIT	Yes	No	No
1960-09-30	1961-06-29	Poland	Lodz	PL711	Wrobleywska- Mularczyk A., Olkowska D. Investigations on arbor viruses never previouslyjsolateo in poland. I. Serological screening of healthy population for antibodies against the arbor viruses groups a and b. PrzeglEpidem 1962;16:421–7	Healthy population	10	0		0	HIT	Yes	No	No
1960-09-30	1961-06-29	Poland	Wroclaw	PL514	Wrobleywska- Mularczyk A., Olkowska D. Investigations on arbor viruses never previouslyjsolateo in poland. I. Serological screening of healthy population for antibodies against the arbor viruses groups a and b. PrzeglEpidem 1962;16:421–7	Healthy population	14	0		0	HIT	Yes	No	No
1960-09-30	1961-06-29	Poland	Warsaw	PL911	Wrobleywska- Mularczyk A., Olkowska D. Investigations on arbor viruses never previouslyjsolateo in poland. I. Serological screening of healthy population for antibodies against the arbor viruses groups a and b. PrzeglEpidem 1962;16:421–7	Healthy population	32	1		0.03125	HIT	Yes	No	No
1960-09-30	1961-06-29	Poland	Opole	PL524	Wrobleywska- Mularczyk A., Olkowska D. Investigations on arbor viruses never previouslyjsolateo in poland. I. Serological screening of healthy population for antibodies against the arbor viruses groups a and b. PrzeglEpidem 1962;16:421–7	Healthy population	4	0		0	HIT	Yes	No	No
1960-09-30	1961-06-29	Poland	Szczecin	PL424	Wrobleywska- Mularczyk A., Olkowska D. Investigations on arbor viruses never previouslyjsolateo in poland. I. Serological screening of healthy population for antibodies against the arbor viruses groups a and b. PrzeglEpidem 1962;16:421–7	Healthy population	3	0		0	HIT	Yes	No	No
1960-09-30	1961-06-29	Poland	Bialystok	PL841	Wrobleywska- Mularczyk A., Olkowska D. Investigations on arbor viruses never previouslyjsolateo in poland. I. Serological screening of healthy population for antibodies against the arbor viruses groups a and b. PrzeglEpidem 1962;16:421–7	Healthy population	2	0		0	HIT	Yes	No	No
1960-09-30	1961-06-29	Poland	Kielce	PL721	Wrobleywska- Mularczyk A., Olkowska D. Investigations on arbor viruses never previouslyjsolateo in poland. I. Serological screening of healthy population for antibodies against the arbor viruses groups a and b. PrzeglEpidem 1962;16:421–7	Healthy population	14	0		0	HIT	Yes	No	No
1960-09-30	1961-06-29	Poland	Olsztyn	PL622	Wrobleywska- Mularczyk A., Olkowska D. Investigations on arbor viruses never previouslyjsolateo in poland. I. Serological screening of healthy population for antibodies against the arbor viruses groups a and b. PrzeglEpidem 1962;16:421–7	Healthy population	2	0		0	HIT	Yes	No	No
1960-09-30	1961-06-29	Poland	Zielona Gora	PL432	Wrobleywska- Mularczyk A., Olkowska D. Investigations on arbor viruses never previouslyjsolateo in poland. I. Serological screening of healthy population for antibodies against the arbor viruses groups a and b. PrzeglEpidem 1962;16:421–7	Healthy population	2	0		0	HIT	Yes	No	No
2007-01-01	2007-12-31	Poland	Swietokrzyskie Voivodeship	PL72	Kondrusik M., Ferenczi E., Zajkowska J., Pancewicz S., Grygorczuk S., Swierzbinska R., et al. The evaluation of serum presence of antibodies reacting with West Nile Fever virus (WNV) antigens among inhabitants from Podlaskie and Swietokrzyskie region. Przeglad Epidemiologiczny 2007;61:409–16.	Healthy population	52	1		0.0192308	ELISA, IFA	No	No	No
2007-01-01	2007-12-31	Poland	Podlaskie Voivodeship	PL84	Kondrusik M., Ferenczi E., Zajkowska J., Pancewicz S., Grygorczuk S., Swierzbinska R., et al. The evaluation of serum presence of antibodies reacting with West Nile Fever virus (WNV) antigens among inhabitants from Podlaskie and Swietokrzyskie region. Przeglad Epidemiologiczny 2007;61:409–16.	Healthy population	41	4		0.097561	ELISA, IFA	No	No	No
1967-01-01	1967-03-30	Romania	Craiova	RO411	Draganescu N., Gheorghiu V., Surdan C., Birzu I. Research on the presence of antibodies against viruses of the groups A, B, and D (Bunyamwera) in inhibitants of the Oltenia region. Studii Si Cercetari de Inframicrobiologie 1967;18:423–7	Healthy population	111	18		0.162162	HIT	No	No	No
1965-04-30	1965-06-29	Romania	Banat	RO42	Duca M., Duca E., Morosanu V., Buiuc D., Smolinski M., Voiculescu A. Antibodies against Arbovurus B in humans and domestic animals in southwestern Rumania. Revista Medico-Chirurgicala a Societatii de Medici Si Naturalisti Din Iasi 1968;72:677–82.	Healthy population	336	4		0.0119048	HIT	No	No	No
1966-04-30	1966-06-29	Romania	Danube Delta	RO22	Duca M., Duca E., Morosanu V., Buiuc D., Smolinski M., Voiculescu A. Antibodies against Arbovurus B in humans and domestic animals in southwestern Rumania. Revista Medico-Chirurgicala a Societatii de Medici Si Naturalisti Din Iasi 1968;72:677–82.	Healthy population	142	13		0.0915493	HIT	No	No	No
1958-01-01	1978-12-31	Romania	Ilfov	RO322	Draganescu N. Study of arboviruses in Romania (1958--1978). Results obtained in the “Stefan S. Nicolau” Institute of Virology. Virologie 1979;30:283–93.	Healthy population	590			0.018	HIT	No	No	No
1958-01-01	1978-12-31	Romania	Ialomita	RO315	Draganescu N. Study of arboviruses in Romania (1958--1978). Results obtained in the “Stefan S. Nicolau” Institute of Virology. Virologie 1979;30:283–93.	Healthy population	267			0.003	HIT	No	No	No
1958-01-01	1978-12-31	Romania	Tulcea	RO225	Draganescu N. Study of arboviruses in Romania (1958--1978). Results obtained in the “Stefan S. Nicolau” Institute of Virology. Virologie 1979;30:283–93.	Healthy population	782			0.179	HIT	No	No	No
1958-01-01	1978-12-31	Romania	Constanta	RO223	Draganescu N. Study of arboviruses in Romania (1958--1978). Results obtained in the “Stefan S. Nicolau” Institute of Virology. Virologie 1979;30:283–93.	Healthy population	1025			0.098	HIT	No	No	No
1958-01-01	1978-12-31	Romania	Buzau	RO222	Draganescu N. Study of arboviruses in Romania (1958--1978). Results obtained in the “Stefan S. Nicolau” Institute of Virology. Virologie 1979;30:283–93.	Healthy population	298			0.003	HIT	No	No	No
1958-01-01	1978-12-31	Romania	Braila	RO221	Draganescu N. Study of arboviruses in Romania (1958--1978). Results obtained in the “Stefan S. Nicolau” Institute of Virology. Virologie 1979;30:283–93.	Healthy population	344			0	HIT	No	No	No
1958-01-01	1978-12-31	Romania	Galati	RO224	Draganescu N. Study of arboviruses in Romania (1958--1978). Results obtained in the “Stefan S. Nicolau” Institute of Virology. Virologie 1979;30:283–93.	Healthy population	96			0.03	HIT	No	No	No
1958-01-01	1978-12-31	Romania	Satu Mare	RO115	Draganescu N. Study of arboviruses in Romania (1958--1978). Results obtained in the “Stefan S. Nicolau” Institute of Virology. Virologie 1979;30:283–93.	Healthy population	302			0.029	HIT	No	No	No
1958-01-01	1978-12-31	Romania	Bihor	RO111	Draganescu N. Study of arboviruses in Romania (1958--1978). Results obtained in the “Stefan S. Nicolau” Institute of Virology. Virologie 1979;30:283–93.	Healthy population	563			0.101	HIT	No	No	No
1958-01-01	1978-12-31	Romania	Mehedinti	RO413	Draganescu N. Study of arboviruses in Romania (1958--1978). Results obtained in the “Stefan S. Nicolau” Institute of Virology. Virologie 1979;30:283–93.	Healthy population	107			0.009	HIT	No	No	No
1958-01-01	1978-12-31	Romania	Gorj	RO412	Draganescu N. Study of arboviruses in Romania (1958--1978). Results obtained in the “Stefan S. Nicolau” Institute of Virology. Virologie 1979;30:283–93.	Healthy population	410			0.006	HIT	No	No	No
1958-01-01	1978-12-31	Romania	Dolj	RO411	Draganescu N. Study of arboviruses in Romania (1958--1978). Results obtained in the “Stefan S. Nicolau” Institute of Virology. Virologie 1979;30:283–93.	Healthy population	538			0.109	HIT	No	No	No
1958-01-01	1978-12-31	Romania	Olt	RO414	Draganescu N. Study of arboviruses in Romania (1958--1978). Results obtained in the “Stefan S. Nicolau” Institute of Virology. Virologie 1979;30:283–93.	Healthy population	103			0	HIT	No	No	No
1958-01-01	1978-12-31	Romania	Brasov	RO122	Draganescu N. Study of arboviruses in Romania (1958--1978). Results obtained in the “Stefan S. Nicolau” Institute of Virology. Virologie 1979;30:283–93.	Healthy population	606			0.033	HIT	No	No	No
1961-01-01	1982-12-31	Romania	Oltenia	RO41	Duca M., Duca E., Buiuc D., Luca V. A seroepidemiologic and virological study of the presence of arboviruses in Moldavia in 1961-1982. Revista Medico-Chirurgicala a Societatii de Medici Si Naturalisti Din Iasi 1989;93:719–33.	Healthy population				0.012	HIT	No	No	No
1968-01-01	1968-12-30	Romania	Bihor	RO111	Draganescu N., Gheorghiu V., Pop C. On the presence of group B arbovirus infections in Romania. Investigations on the incidence of West Nile antibodies in humans and certain domestic animals. RevRoumInframicrobiol 1968;5:255–8.	Healthy population	563	67		0.119005	HIT	No	No	No
1968-01-01	1968-12-30	Romania	Dolj	RO411	Draganescu N., Gheorghiu V., Pop C. On the presence of group B arbovirus infections in Romania. Investigations on the incidence of West Nile antibodies in humans and certain domestic animals. RevRoumInframicrobiol 1968;5:255–8.	Healthy population	305	36		0.118033	HIT	No	No	No
1968-01-01	1968-12-30	Romania	Gorj	RO412	Draganescu N., Gheorghiu V., Pop C. On the presence of group B arbovirus infections in Romania. Investigations on the incidence of West Nile antibodies in humans and certain domestic animals. RevRoumInframicrobiol 1968;5:255–8.	Healthy population	101	1		0.00990099	HIT	No	No	No
1968-12-31	1969-12-30	Romania	Bihor	RO111	Draganescu N., Gheorghiu V., Birt E. Infections produced by some group b arboviruses in humans and some domestic animals in romania. Stud Ceucet I Nkramicrobioi 1969;20:375–8.	Healthy population	563	67		0.119005	HIT	No	No	No
1968-12-31	1969-12-30	Romania	Brasov	RO122	Draganescu N., Gheorghiu V., Birt E. Infections produced by some group b arboviruses in humans and some domestic animals in romania. Stud Ceucet I Nkramicrobioi 1969;20:375–8.	Healthy population	300	4		0.0133333	HIT	No	No	No
1968-12-31	1969-12-30	Romania	Mehedinti	RO413	Draganescu N., Gheorghiu V., Birt E. Infections produced by some group b arboviruses in humans and some domestic animals in romania. Stud Ceucet I Nkramicrobioi 1969;20:375–8.	Healthy population	107	1		0.00934579	HIT	No	No	No
1968-12-31	1969-12-30	Romania	Dolj	RO411	Draganescu N., Gheorghiu V., Birt E. Infections produced by some group b arboviruses in humans and some domestic animals in romania. Stud Ceucet I Nkramicrobioi 1969;20:375–8.	Healthy population	122	5		0.0409836	HIT	No	No	No
1973-01-01	1973-12-31	Romania	Ilfov	RO322	Draganescu N, Girjabu E. Serum antibodies to B group arboviruses in apparently healthy persons of several districts in Romania. Rev Roum Virol 1973;10:193–7	Healthy population	293	7		0.0238908	HIT	Yes	No	No
1973-01-01	1973-12-31	Romania	Ialomita	RO315	Draganescu N, Girjabu E. Serum antibodies to B group arboviruses in apparently healthy persons of several districts in Romania. Rev Roum Virol 1973;10:193–7	Healthy population	267	1		0.00374532	HIT	Yes	No	No
1973-01-01	1973-12-31	Romania	Braila	RO221	Draganescu N, Girjabu E. Serum antibodies to B group arboviruses in apparently healthy persons of several districts in Romania. Rev Roum Virol 1973;10:193–7	Healthy population	344	0		0	HIT	Yes	No	No
1973-01-01	1973-12-31	Romania	Buzau	RO222	Draganescu N, Girjabu E. Serum antibodies to B group arboviruses in apparently healthy persons of several districts in Romania. Rev Roum Virol 1973;10:193–7	Healthy population	298	1		0.00335571	HIT	Yes	No	No
1974-01-01	1974-12-31	Romania	Prahova	RO316	Draganescu N., Girjabu E., Iacobescu V. Serologic investigations on the presence of B group arbovirus infections in apparently healthy subjects of several districts in Romania. REV ROUM VIROL 1974;25:141–6.	Healthy population	494	31		0.062753	HIT	No	No	No
1974-01-01	1974-12-31	Romania	Teleorman	RO317	Draganescu N., Girjabu E., Iacobescu V. Serologic investigations on the presence of B group arbovirus infections in apparently healthy subjects of several districts in Romania. REV ROUM VIROL 1974;25:141–6.	Healthy population	390	23		0.0589744	HIT	No	No	No
1974-01-01	1974-12-31	Romania	Vilcea	RO415	Draganescu N., Girjabu E., Iacobescu V. Serologic investigations on the presence of B group arbovirus infections in apparently healthy subjects of several districts in Romania. REV ROUM VIROL 1974;25:141–6.	Healthy population	298	19		0.0637584	HIT	No	No	No
1974-01-01	1974-12-31	Romania	Sibiu	RO126	Draganescu N., Girjabu E., Iacobescu V. Serologic investigations on the presence of B group arbovirus infections in apparently healthy subjects of several districts in Romania. REV ROUM VIROL 1974;25:141–6.	Healthy population	297	12		0.040404	HIT	No	No	No
1974-01-01	1974-12-31	Romania	Arad	RO421	Draganescu N., Girjabu E., Iacobescu V. Serologic investigations on the presence of B group arbovirus infections in apparently healthy subjects of several districts in Romania. REV ROUM VIROL 1974;25:141–6.	Healthy population	307	31		0.100977	HIT	No	No	No
1978-01-01	1978-12-31	Romania	South-east Romania	RO221	Draganescu N, Girjabu E, Iftimovici R, Totescu E, Iacobescu V, Tudor G, et al. Investigations on the presence of antibodies to alphaviruses, flaviviruses, Bunyavirus and Kemerovo virus in humans and some domestic animals. Virologie 1978;29:107–11.	Healthy population	1506	235		0.156042	HIT	No	No	No
1996-01-07	1996-12-31	Romania	Affected areas	RO414	Ion-Nedelcu N, Nicolescu G, Craciun D, Nicolaiciuc D, Pitigoi D. [The options in allocating the responsibilities for implementing public health measures to control West Nile virus infection in Romania]. Bacteriologia, Virusologia, Parazitologia, Epidemiologia (Bucharest, Romania : 1990) 1997;42:71–5.	Convenient samples	868	8		0.00921659	ELISA	No	No	No
2007-08-31	2010-12-31	Serbia	Vojvodina (Backa Pa-lanka, Beocin, Kisac, Novi Sad)	RS12	Petric D., Cvjetkovic I.H., Radovanov J., Cvjetkovic D., Patic V.J., Milosevic V., et al. West nile virus surveillance in humans and mosquitoes and detection of cell fusing agent virus in Vojvodina province (Serbia). HealthMED 2012;6:462–8.	Healthy population	406	15		0.0369458	ELISA	Yes	No	No
1969-12-31	1971-12-31	Slovakia	Devin	SK010	Gresikova M., Sekeyova M., Batikova M. Serologic observations on new natural foci of tick borne encephalitis in some localities of south and western Slovakia. Bratislavske Lekarske Listy 1973;60:101–5	Healthy population	107	0		0	HIT	No	No	No
1969-12-31	1971-12-31	Slovakia	Pavlova	SK023	Gresikova M., Sekeyova M., Batikova M. Serologic observations on new natural foci of tick borne encephalitis in some localities of south and western Slovakia. Bratislavske Lekarske Listy 1973;60:101–5	Healthy population	89			0.09	HIT	No	No	No
1969-12-31	1971-12-31	Slovakia	Male Kosihy	SK023	Gresikova M., Sekeyova M., Batikova M. Serologic observations on new natural foci of tick borne encephalitis in some localities of south and western Slovakia. Bratislavske Lekarske Listy 1973;60:101–5	Healthy population	87			0.023	HIT	No	No	No
1969-12-31	1971-12-31	Slovakia	Podhajska	SK023	Gresikova M., Sekeyova M., Batikova M. Serologic observations on new natural foci of tick borne encephalitis in some localities of south and western Slovakia. Bratislavske Lekarske Listy 1973;60:101–5	Healthy population	101	7		0.0693069	HIT	No	No	No
1969-12-31	1971-12-31	Slovakia	Radava	SK023	Gresikova M., Sekeyova M., Batikova M. Serologic observations on new natural foci of tick borne encephalitis in some localities of south and western Slovakia. Bratislavske Lekarske Listy 1973;60:101–5	Healthy population	97			0.01	HIT	No	No	No
1980-11-01	1980-12-31	Spain	Ebro Delta	ES51	Lozano A., Filipe A.R. Antibodies against West Nile Virus and other arthropod-borne viruses among the inhabitants of the Ebro Delta. Revista Espanola de Salud Publica 1998;72:245–50.	Healthy population	1037	96		0.0925747	HIT	Yes	No	No
1958-04-01	1958-05-30	Albania	Puke	AL015	Bardos V., Adamcova J., Dedei S., Gjini N., Rosicky B., Simbova A. neutralizing antibodies against some neurotropic viruses determined in human sera in albania. J Hyg Epidem Microbiol, Immunol 1959;3:277–82.	Healthy population	42	0	0	0	Neutralisation test	No	No	Yes
1958-04-01	1958-05-30	Albania	Pogradec	AL034	Bardos V., Adamcova J., Dedei S., Gjini N., Rosicky B., Simbova A. neutralizing antibodies against some neurotropic viruses determined in human sera in albania. J Hyg Epidem Microbiol, Immunol 1959;3:277–82.	Healthy population	44	1	1	0.0227273	Neutralisation test	No	No	Yes
1958-04-01	1958-05-30	Albania	Tirana	AL022	Bardos V., Adamcova J., Dedei S., Gjini N., Rosicky B., Simbova A. neutralizing antibodies against some neurotropic viruses determined in human sera in albania. J Hyg Epidem Microbiol, Immunol 1959;3:277–82.	Healthy population	26	1	1	0.0384615	Neutralisation test	No	No	Yes

## Sheet: Age-stratified seroprevalence
Study begin date	Study end date	Country	Location	NUTS ID	DOI (Reference provided if DOI unknown)	Study Population	age_group	Number of subjects tested	Number of subjects seropositive	Seroprevalence	Assay used	Confirmation by neutralisation test	Note
2007-01-01	2007-12-31	Spain	Seville	ES618	https://doi.org/10.1157/13111181	General population	0-14	110	0	0	ELISA	Yes
2007-01-01	2007-12-31	Spain	Seville	ES618	https://doi.org/10.1157/13111181	General population	15-29	135	0	0	ELISA	Yes		This supplementary information is hosted by Eurosurveillance as supporting information
2007-01-01	2007-12-31	Spain	Seville	ES618	https://doi.org/10.1157/13111181	General population	30-44	98	1	0.0102041	ELISA	Yes		alongside the article "Modelling the risk of West Nile virus infection in seven European countries
2007-01-01	2007-12-31	Spain	Seville	ES618	https://doi.org/10.1157/13111181	General population	45-64	101	0	0	ELISA	Yes		from published serological and case notification data, 2008 to 2022", on behalf of the authors,
2007-01-01	2007-12-31	Spain	Seville	ES618	https://doi.org/10.1157/13111181	General population	65-100	60	2	0.0333333	ELISA	Yes		who remain responsible for the accuracy and appropriateness of the content. The same standards
2010-11-25	2010-12-22	Greece	Central Macedonia	EL52	https://dx.doi.org/10.1371/journal.pone.0080432	General population	18-39	161	4	0.0248447	ELISA	No		for ethics, copyright, attributions and permissions as for the article apply. Supplements are not
2010-11-25	2010-12-22	Greece	Central Macedonia	EL52	https://dx.doi.org/10.1371/journal.pone.0080432	General population	40-59	238	14	0.0588235	ELISA	No		edited by Eurosurveillance and the journal is not responsible for the maintenance of any links or
2010-11-25	2010-12-22	Greece	Central Macedonia	EL52	https://dx.doi.org/10.1371/journal.pone.0080432	General population	60-69	103	11	0.106796	ELISA	No		email addresses provided therein.
2010-11-25	2010-12-22	Greece	Central Macedonia	EL52	https://dx.doi.org/10.1371/journal.pone.0080432	General population	70-100	142	12	0.084507	ELISA	No
2016-01-01	2017-12-31	Italy	Siena	ITI19	https://dx.doi.org/10.3390/pathogens10070844	Hospital-based cohort	20-60	582	3	0.00515464	ELISA	Yes
2016-01-01	2017-12-31	Italy	Siena	ITI19	https://dx.doi.org/10.3390/pathogens10070844	Hospital-based cohort	61-100	297	3	0.010101	ELISA	Yes
2018-01-01	2019-12-31	Italy	Siena	ITI19	https://dx.doi.org/10.3390/pathogens10070844	Hospital-based cohort	20-60	613	3	0.00489396	ELISA	Yes
2018-01-01	2019-12-31	Italy	Siena	ITI19	https://dx.doi.org/10.3390/pathogens10070844	Hospital-based cohort	61-100	308	2	0.00649351	ELISA	Yes
1977-01-01	1977-12-31	Spain	Northwestern Spain	ES11	https://dx.doi.org/10.4269/ajtmh.1977.26.792	Hospital-based cohort	0-4	10	0	0	HIT	Yes	Age data were not available for 22 out of 701 samples
1977-01-01	1977-12-31	Spain	Northwestern Spain	ES11	https://dx.doi.org/10.4269/ajtmh.1977.26.792	Hospital-based cohort	5-14	37	2	0.0540541	HIT	Yes	Age data were not available for 22 out of 701 samples
1977-01-01	1977-12-31	Spain	Northwestern Spain	ES11	https://dx.doi.org/10.4269/ajtmh.1977.26.792	Hospital-based cohort	15-24	105	0	0	HIT	Yes	Age data were not available for 22 out of 701 samples
1977-01-01	1977-12-31	Spain	Northwestern Spain	ES11	https://dx.doi.org/10.4269/ajtmh.1977.26.792	Hospital-based cohort	25-34	110	0	0	HIT	Yes	Age data were not available for 22 out of 701 samples
1977-01-01	1977-12-31	Spain	Northwestern Spain	ES11	https://dx.doi.org/10.4269/ajtmh.1977.26.792	Hospital-based cohort	35-44	136	1	0.00735294	HIT	Yes	Age data were not available for 22 out of 701 samples
1977-01-01	1977-12-31	Spain	Northwestern Spain	ES11	https://dx.doi.org/10.4269/ajtmh.1977.26.792	Hospital-based cohort	45-54	123	2	0.0162602	HIT	Yes	Age data were not available for 22 out of 701 samples
1977-01-01	1977-12-31	Spain	Northwestern Spain	ES11	https://dx.doi.org/10.4269/ajtmh.1977.26.792	Hospital-based cohort	55-64	94	0	0	HIT	Yes	Age data were not available for 22 out of 701 samples
1977-01-01	1977-12-31	Spain	Northwestern Spain	ES11	https://dx.doi.org/10.4269/ajtmh.1977.26.792	Hospital-based cohort	65-74	52	0	0	HIT	Yes	Age data were not available for 22 out of 701 samples
1977-01-01	1977-12-31	Spain	Northwestern Spain	ES11	https://dx.doi.org/10.4269/ajtmh.1977.26.792	Hospital-based cohort	75-90	12	0	0	HIT	Yes	Age data were not available for 22 out of 701 samples
2002-09-06	2003-05-15	Czechia	Prague	CZ010	https://dx.doi.org/10.3201/eid1101.040444	Hospital-based cohort	0-9	18	0	0	HIT	Yes
2002-09-06	2003-05-15	Czechia	Prague	CZ010	https://dx.doi.org/10.3201/eid1101.040444	Hospital-based cohort	10-19	53	0	0	HIT	Yes
2002-09-06	2003-05-15	Czechia	Prague	CZ010	https://dx.doi.org/10.3201/eid1101.040444	Hospital-based cohort	20-29	74	0	0	HIT	Yes
2002-09-06	2003-05-15	Czechia	Prague	CZ010	https://dx.doi.org/10.3201/eid1101.040444	Hospital-based cohort	30-39	69	0	0	HIT	Yes
2002-09-06	2003-05-15	Czechia	Prague	CZ010	https://dx.doi.org/10.3201/eid1101.040444	Hospital-based cohort	40-49	62	0	0	HIT	Yes
2002-09-06	2003-05-15	Czechia	Prague	CZ010	https://dx.doi.org/10.3201/eid1101.040444	Hospital-based cohort	50-59	86	0	0	HIT	Yes
2002-09-06	2003-05-15	Czechia	Prague	CZ010	https://dx.doi.org/10.3201/eid1101.040444	Hospital-based cohort	60-69	78	0	0	HIT	Yes
2002-09-06	2003-05-15	Czechia	Prague	CZ010	https://dx.doi.org/10.3201/eid1101.040444	Hospital-based cohort	70-100	57	0	0	HIT	Yes
2012-01-01	2012-05-31	Italy	Grosseto	ITI1A	https://dx.doi.org/10.23749/mdl.v109i2.5024	General population	21-40	8	0	0	ELISA	Yes
2012-01-01	2012-05-31	Italy	Grosseto	ITI1A	https://dx.doi.org/10.23749/mdl.v109i2.5024	General population	41-50	38	0	0	ELISA	Yes
2012-01-01	2012-05-31	Italy	Grosseto	ITI1A	https://dx.doi.org/10.23749/mdl.v109i2.5024	General population	50-63	54	0	0	ELISA	Yes
1978-01-01	1978-12-31	Kosovo	Suhareka	XK004	Imami O., Calisher C.H., Lazwick J.S. Serological studies on the epidemiology of some arbovirus infections in the commune of Suhareka, Kosovo. ACTA BIOL MED EXP 1978;3:61–5.	General population	5-10	171	0	0	HIT	Yes
1978-01-01	1978-12-31	Kosovo	Suhareka	XK004	Imami O., Calisher C.H., Lazwick J.S. Serological studies on the epidemiology of some arbovirus infections in the commune of Suhareka, Kosovo. ACTA BIOL MED EXP 1978;3:61–5.	General population	11-20	308	0	0	HIT	Yes
1978-01-01	1978-12-31	Kosovo	Suhareka	XK004	Imami O., Calisher C.H., Lazwick J.S. Serological studies on the epidemiology of some arbovirus infections in the commune of Suhareka, Kosovo. ACTA BIOL MED EXP 1978;3:61–5.	General population	21-30	125	0	0	HIT	Yes
1978-01-01	1978-12-31	Kosovo	Suhareka	XK004	Imami O., Calisher C.H., Lazwick J.S. Serological studies on the epidemiology of some arbovirus infections in the commune of Suhareka, Kosovo. ACTA BIOL MED EXP 1978;3:61–5.	General population	31-40	105	0	0	HIT	Yes
1978-01-01	1978-12-31	Kosovo	Suhareka	XK004	Imami O., Calisher C.H., Lazwick J.S. Serological studies on the epidemiology of some arbovirus infections in the commune of Suhareka, Kosovo. ACTA BIOL MED EXP 1978;3:61–5.	General population	41-50	117	0	0	HIT	Yes
1978-01-01	1978-12-31	Kosovo	Suhareka	XK004	Imami O., Calisher C.H., Lazwick J.S. Serological studies on the epidemiology of some arbovirus infections in the commune of Suhareka, Kosovo. ACTA BIOL MED EXP 1978;3:61–5.	General population	50-100	166	0	0	HIT	Yes
2003-01-01	2005-12-31	Greece	Kozani	EL531	https://doi.org/10.1089/vbz.2013.1318	General population	0-9	7	0	0	IFT, ELISA	No
2003-01-01	2005-12-31	Greece	Kozani	EL531	https://doi.org/10.1089/vbz.2013.1318	General population	10-19	8	0	0	IFT, ELISA	No
2003-01-01	2005-12-31	Greece	Kozani	EL531	https://doi.org/10.1089/vbz.2013.1318	General population	20-29	7	0	0	IFT, ELISA	No
2003-01-01	2005-12-31	Greece	Kozani	EL531	https://doi.org/10.1089/vbz.2013.1318	General population	30-39	7	0	0	IFT, ELISA	No
2003-01-01	2005-12-31	Greece	Kozani	EL531	https://doi.org/10.1089/vbz.2013.1318	General population	40-49	7	0	0	IFT, ELISA	No
2003-01-01	2005-12-31	Greece	Kozani	EL531	https://doi.org/10.1089/vbz.2013.1318	General population	50-59	9	0	0	IFT, ELISA	No
2003-01-01	2005-12-31	Greece	Kozani	EL531	https://doi.org/10.1089/vbz.2013.1318	General population	60-69	5	0	0	IFT, ELISA	No
2003-01-01	2005-12-31	Greece	Kozani	EL531	https://doi.org/10.1089/vbz.2013.1318	General population	70-79	5	0	0	IFT, ELISA	No
2003-01-01	2005-12-31	Greece	Kastoria	EL532	https://doi.org/10.1089/vbz.2013.1318	General population	0-9	5	0	0	IFT, ELISA	No
2003-01-01	2005-12-31	Greece	Kastoria	EL532	https://doi.org/10.1089/vbz.2013.1318	General population	10-19	6	0	0	IFT, ELISA	No
2003-01-01	2005-12-31	Greece	Kastoria	EL532	https://doi.org/10.1089/vbz.2013.1318	General population	20-29	5	0	0	IFT, ELISA	No
2003-01-01	2005-12-31	Greece	Kastoria	EL532	https://doi.org/10.1089/vbz.2013.1318	General population	30-39	5	0	0	IFT, ELISA	No
2003-01-01	2005-12-31	Greece	Kastoria	EL532	https://doi.org/10.1089/vbz.2013.1318	General population	40-49	5	0	0	IFT, ELISA	No
2003-01-01	2005-12-31	Greece	Kastoria	EL532	https://doi.org/10.1089/vbz.2013.1318	General population	50-59	5	0	0	IFT, ELISA	No
2003-01-01	2005-12-31	Greece	Kastoria	EL532	https://doi.org/10.1089/vbz.2013.1318	General population	60-69	5	0	0	IFT, ELISA	No
2003-01-01	2005-12-31	Greece	Kastoria	EL532	https://doi.org/10.1089/vbz.2013.1318	General population	70-79	5	0	0	IFT, ELISA	No
2003-01-01	2005-12-31	Greece	Florina	EL533	https://doi.org/10.1089/vbz.2013.1318	General population	0-9	2	0	0	IFT, ELISA	No
2003-01-01	2005-12-31	Greece	Florina	EL533	https://doi.org/10.1089/vbz.2013.1318	General population	10-19	5	0	0	IFT, ELISA	No
2003-01-01	2005-12-31	Greece	Florina	EL533	https://doi.org/10.1089/vbz.2013.1318	General population	20-29	5	0	0	IFT, ELISA	No
2003-01-01	2005-12-31	Greece	Florina	EL533	https://doi.org/10.1089/vbz.2013.1318	General population	30-39	2	0	0	IFT, ELISA	No
2003-01-01	2005-12-31	Greece	Florina	EL533	https://doi.org/10.1089/vbz.2013.1318	General population	40-49	4	0	0	IFT, ELISA	No
2003-01-01	2005-12-31	Greece	Florina	EL533	https://doi.org/10.1089/vbz.2013.1318	General population	50-59	5	0	0	IFT, ELISA	No
2003-01-01	2005-12-31	Greece	Florina	EL533	https://doi.org/10.1089/vbz.2013.1318	General population	60-69	5	0	0	IFT, ELISA	No
2003-01-01	2005-12-31	Greece	Florina	EL533	https://doi.org/10.1089/vbz.2013.1318	General population	70-79	5	0	0	IFT, ELISA	No
2003-01-01	2005-12-31	Greece	Pella	EL524	https://doi.org/10.1089/vbz.2013.1318	General population	0-9	6	0	0	IFT, ELISA	No
2003-01-01	2005-12-31	Greece	Pella	EL524	https://doi.org/10.1089/vbz.2013.1318	General population	10-19	9	0	0	IFT, ELISA	No
2003-01-01	2005-12-31	Greece	Pella	EL524	https://doi.org/10.1089/vbz.2013.1318	General population	20-29	5	0	0	IFT, ELISA	No
2003-01-01	2005-12-31	Greece	Pella	EL524	https://doi.org/10.1089/vbz.2013.1318	General population	30-39	7	0	0	IFT, ELISA	No
2003-01-01	2005-12-31	Greece	Pella	EL524	https://doi.org/10.1089/vbz.2013.1318	General population	40-49	7	0	0	IFT, ELISA	No
2003-01-01	2005-12-31	Greece	Pella	EL524	https://doi.org/10.1089/vbz.2013.1318	General population	50-59	7	1	0.142857	IFT, ELISA	No
2003-01-01	2005-12-31	Greece	Pella	EL524	https://doi.org/10.1089/vbz.2013.1318	General population	60-69	7	0	0	IFT, ELISA	No
2003-01-01	2005-12-31	Greece	Pella	EL524	https://doi.org/10.1089/vbz.2013.1318	General population	70-79	8	0	0	IFT, ELISA	No
2003-01-01	2005-12-31	Greece	Imathia	EL521	https://doi.org/10.1089/vbz.2013.1318	General population	0-9	7	0	0	IFT, ELISA	No
2003-01-01	2005-12-31	Greece	Imathia	EL521	https://doi.org/10.1089/vbz.2013.1318	General population	10-19	7	0	0	IFT, ELISA	No
2003-01-01	2005-12-31	Greece	Imathia	EL521	https://doi.org/10.1089/vbz.2013.1318	General population	20-29	10	0	0	IFT, ELISA	No
2003-01-01	2005-12-31	Greece	Imathia	EL521	https://doi.org/10.1089/vbz.2013.1318	General population	30-39	10	0	0	IFT, ELISA	No
2003-01-01	2005-12-31	Greece	Imathia	EL521	https://doi.org/10.1089/vbz.2013.1318	General population	40-49	10	0	0	IFT, ELISA	No
2003-01-01	2005-12-31	Greece	Imathia	EL521	https://doi.org/10.1089/vbz.2013.1318	General population	50-59	10	0	0	IFT, ELISA	No
2003-01-01	2005-12-31	Greece	Imathia	EL521	https://doi.org/10.1089/vbz.2013.1318	General population	60-69	10	0	0	IFT, ELISA	No
2003-01-01	2005-12-31	Greece	Imathia	EL521	https://doi.org/10.1089/vbz.2013.1318	General population	70-89	10	0	0	IFT, ELISA	No
2003-01-01	2005-12-31	Greece	Pieria	EL525	https://doi.org/10.1089/vbz.2013.1318	General population	0-9	7	0	0	IFT, ELISA	No
2003-01-01	2005-12-31	Greece	Pieria	EL525	https://doi.org/10.1089/vbz.2013.1318	General population	10-19	5	0	0	IFT, ELISA	No
2003-01-01	2005-12-31	Greece	Pieria	EL525	https://doi.org/10.1089/vbz.2013.1318	General population	20-29	5	0	0	IFT, ELISA	No
2003-01-01	2005-12-31	Greece	Pieria	EL525	https://doi.org/10.1089/vbz.2013.1318	General population	30-39	6	0	0	IFT, ELISA	No
2003-01-01	2005-12-31	Greece	Pieria	EL525	https://doi.org/10.1089/vbz.2013.1318	General population	40-49	7	0	0	IFT, ELISA	No
2003-01-01	2005-12-31	Greece	Pieria	EL525	https://doi.org/10.1089/vbz.2013.1318	General population	50-59	7	0	0	IFT, ELISA	No
2003-01-01	2005-12-31	Greece	Pieria	EL525	https://doi.org/10.1089/vbz.2013.1318	General population	60-69	8	0	0	IFT, ELISA	No
2003-01-01	2005-12-31	Greece	Pieria	EL525	https://doi.org/10.1089/vbz.2013.1318	General population	70-79	7	0	0	IFT, ELISA	No
2003-01-01	2005-12-31	Greece	Thessaloniki	EL522	https://doi.org/10.1089/vbz.2013.1318	General population	20-29	6	0	0	IFT, ELISA	No
2003-01-01	2005-12-31	Greece	Thessaloniki	EL522	https://doi.org/10.1089/vbz.2013.1318	General population	30-39	6	0	0	IFT, ELISA	No
2003-01-01	2005-12-31	Greece	Thessaloniki	EL522	https://doi.org/10.1089/vbz.2013.1318	General population	40-49	8	0	0	IFT, ELISA	No
2003-01-01	2005-12-31	Greece	Thessaloniki	EL522	https://doi.org/10.1089/vbz.2013.1318	General population	50-59	11	0	0	IFT, ELISA	No
2003-01-01	2005-12-31	Greece	Thessaloniki	EL522	https://doi.org/10.1089/vbz.2013.1318	General population	60-69	14	0	0	IFT, ELISA	No
2003-01-01	2005-12-31	Greece	Thessaloniki	EL522	https://doi.org/10.1089/vbz.2013.1318	General population	70-79	15	0	0	IFT, ELISA	No
2003-01-01	2005-12-31	Greece	Chalkidiki	EL527	https://doi.org/10.1089/vbz.2013.1318	General population	0-9	8	0	0	IFT, ELISA	No
2003-01-01	2005-12-31	Greece	Chalkidiki	EL527	https://doi.org/10.1089/vbz.2013.1318	General population	10-19	9	0	0	IFT, ELISA	No
2003-01-01	2005-12-31	Greece	Chalkidiki	EL527	https://doi.org/10.1089/vbz.2013.1318	General population	20-29	9	0	0	IFT, ELISA	No
2003-01-01	2005-12-31	Greece	Chalkidiki	EL527	https://doi.org/10.1089/vbz.2013.1318	General population	30-39	9	0	0	IFT, ELISA	No
2003-01-01	2005-12-31	Greece	Chalkidiki	EL527	https://doi.org/10.1089/vbz.2013.1318	General population	40-49	9	0	0	IFT, ELISA	No
2003-01-01	2005-12-31	Greece	Chalkidiki	EL527	https://doi.org/10.1089/vbz.2013.1318	General population	50-59	9	0	0	IFT, ELISA	No
2003-01-01	2005-12-31	Greece	Chalkidiki	EL527	https://doi.org/10.1089/vbz.2013.1318	General population	60-69	5	0	0	IFT, ELISA	No
2003-01-01	2005-12-31	Greece	Serres	EL526	https://doi.org/10.1089/vbz.2013.1318	General population	0-9	4	0	0	IFT, ELISA	No
2003-01-01	2005-12-31	Greece	Serres	EL526	https://doi.org/10.1089/vbz.2013.1318	General population	10-19	10	0	0	IFT, ELISA	No
2003-01-01	2005-12-31	Greece	Serres	EL526	https://doi.org/10.1089/vbz.2013.1318	General population	20-29	10	0	0	IFT, ELISA	No
2003-01-01	2005-12-31	Greece	Serres	EL526	https://doi.org/10.1089/vbz.2013.1318	General population	30-39	10	0	0	IFT, ELISA	No
2003-01-01	2005-12-31	Greece	Serres	EL526	https://doi.org/10.1089/vbz.2013.1318	General population	40-49	9	1	0.111111	IFT, ELISA	No
2003-01-01	2005-12-31	Greece	Serres	EL526	https://doi.org/10.1089/vbz.2013.1318	General population	50-59	9	0	0	IFT, ELISA	No
2003-01-01	2005-12-31	Greece	Serres	EL526	https://doi.org/10.1089/vbz.2013.1318	General population	60-69	2	0	0	IFT, ELISA	No
2003-01-01	2005-12-31	Greece	Kilkis	EL523	https://doi.org/10.1089/vbz.2013.1318	General population	0-9	1	0	0	IFT, ELISA	No
2003-01-01	2005-12-31	Greece	Kilkis	EL523	https://doi.org/10.1089/vbz.2013.1318	General population	10-19	3	0	0	IFT, ELISA	No
2003-01-01	2005-12-31	Greece	Kilkis	EL523	https://doi.org/10.1089/vbz.2013.1318	General population	20-29	8	0	0	IFT, ELISA	No
2003-01-01	2005-12-31	Greece	Kilkis	EL523	https://doi.org/10.1089/vbz.2013.1318	General population	30-39	8	0	0	IFT, ELISA	No
2003-01-01	2005-12-31	Greece	Kilkis	EL523	https://doi.org/10.1089/vbz.2013.1318	General population	40-49	8	1	0.125	IFT, ELISA	No
2003-01-01	2005-12-31	Greece	Kilkis	EL523	https://doi.org/10.1089/vbz.2013.1318	General population	50-59	8	0	0	IFT, ELISA	No
2003-01-01	2005-12-31	Greece	Kilkis	EL523	https://doi.org/10.1089/vbz.2013.1318	General population	60-69	8	0	0	IFT, ELISA	No
2003-01-01	2005-12-31	Greece	Kilkis	EL523	https://doi.org/10.1089/vbz.2013.1318	General population	70-79	8	0	0	IFT, ELISA	No
2003-01-01	2005-12-31	Greece	Kavala	EL515	https://doi.org/10.1089/vbz.2013.1318	General population	0-9	8	0	0	IFT, ELISA	No
2003-01-01	2005-12-31	Greece	Kavala	EL515	https://doi.org/10.1089/vbz.2013.1318	General population	10-19	8	0	0	IFT, ELISA	No
2003-01-01	2005-12-31	Greece	Kavala	EL515	https://doi.org/10.1089/vbz.2013.1318	General population	20-29	8	0	0	IFT, ELISA	No
2003-01-01	2005-12-31	Greece	Kavala	EL515	https://doi.org/10.1089/vbz.2013.1318	General population	30-39	8	0	0	IFT, ELISA	No
2003-01-01	2005-12-31	Greece	Kavala	EL515	https://doi.org/10.1089/vbz.2013.1318	General population	40-49	8	0	0	IFT, ELISA	No
2003-01-01	2005-12-31	Greece	Kavala	EL515	https://doi.org/10.1089/vbz.2013.1318	General population	50-59	8	0	0	IFT, ELISA	No
2003-01-01	2005-12-31	Greece	Kavala	EL515	https://doi.org/10.1089/vbz.2013.1318	General population	60-69	8	0	0	IFT, ELISA	No
2003-01-01	2005-12-31	Greece	Kavala	EL515	https://doi.org/10.1089/vbz.2013.1318	General population	70-79	8	0	0	IFT, ELISA	No
2003-01-01	2005-12-31	Greece	Evros	EL511	https://doi.org/10.1089/vbz.2013.1318	General population	20-29	15	0	0	IFT, ELISA	No
2003-01-01	2005-12-31	Greece	Evros	EL511	https://doi.org/10.1089/vbz.2013.1318	General population	30-39	13	1	0.0769231	IFT, ELISA	No
2003-01-01	2005-12-31	Greece	Evros	EL511	https://doi.org/10.1089/vbz.2013.1318	General population	40-49	14	0	0	IFT, ELISA	No
2003-01-01	2005-12-31	Greece	Evros	EL511	https://doi.org/10.1089/vbz.2013.1318	General population	50-59	14	0	0	IFT, ELISA	No
2019-11-01	2020-09-30	Romania	Alba	RO121	https://doi.org/10.3390%2Fijerph19138182	Blood donors	18-35	89	4	0.0449438	ELISA IgG	Yes
2019-11-01	2020-09-30	Romania	Alba	RO121	https://doi.org/10.3390%2Fijerph19138182	Blood donors	36-55	104	3	0.0288462	ELISA IgG	Yes
2019-11-01	2020-09-30	Romania	Alba	RO121	https://doi.org/10.3390%2Fijerph19138182	Blood donors	56-100	7	0	0	ELISA IgG	Yes
2019-11-01	2020-09-30	Romania	Bistrita-Nasaud	RO112	https://doi.org/10.3390%2Fijerph19138182	Blood donors	18-35	87	1	0.0114943	ELISA IgG	Yes
2019-11-01	2020-09-30	Romania	Bistrita-Nasaud	RO112	https://doi.org/10.3390%2Fijerph19138182	Blood donors	36-55	108	1	0.00925926	ELISA IgG	Yes
2019-11-01	2020-09-30	Romania	Bistrita-Nasaud	RO112	https://doi.org/10.3390%2Fijerph19138182	Blood donors	56-100	5	0	0	ELISA IgG	Yes
2019-11-01	2020-09-30	Romania	Cluj	RO113	https://doi.org/10.3390%2Fijerph19138182	Blood donors	18-35	139	1	0.00719425	ELISA IgG	Yes
2019-11-01	2020-09-30	Romania	Cluj	RO113	https://doi.org/10.3390%2Fijerph19138182	Blood donors	36-55	57	0	0	ELISA IgG	Yes
2019-11-01	2020-09-30	Romania	Cluj	RO113	https://doi.org/10.3390%2Fijerph19138182	Blood donors	56-100	4	0	0	ELISA IgG	Yes
2019-11-01	2020-09-30	Romania	Maramures	RO114	https://doi.org/10.3390%2Fijerph19138182	Blood donors	18-35	100	2	0.02	ELISA IgG	Yes
2019-11-01	2020-09-30	Romania	Maramures	RO114	https://doi.org/10.3390%2Fijerph19138182	Blood donors	36-55	94	3	0.0319149	ELISA IgG	Yes
2019-11-01	2020-09-30	Romania	Maramures	RO114	https://doi.org/10.3390%2Fijerph19138182	Blood donors	56-100	6	0	0	ELISA IgG	Yes
2019-11-01	2020-09-30	Romania	Satu Mare	RO115	https://doi.org/10.3390%2Fijerph19138182	Blood donors	18-35	62	7	0.112903	ELISA IgG	Yes
2019-11-01	2020-09-30	Romania	Satu Mare	RO115	https://doi.org/10.3390%2Fijerph19138182	Blood donors	36-55	117	11	0.0940171	ELISA IgG	Yes
2019-11-01	2020-09-30	Romania	Satu Mare	RO115	https://doi.org/10.3390%2Fijerph19138182	Blood donors	56-100	21	3	0.142857	ELISA IgG	Yes
2019-11-01	2020-09-30	Romania	Salaj	RO116	https://doi.org/10.3390%2Fijerph19138182	Blood donors	18-35	92	1	0.0108696	ELISA IgG	Yes
2019-11-01	2020-09-30	Romania	Salaj	RO116	https://doi.org/10.3390%2Fijerph19138182	Blood donors	36-55	101	1	0.00990099	ELISA IgG	Yes
2019-11-01	2020-09-30	Romania	Salaj	RO116	https://doi.org/10.3390%2Fijerph19138182	Blood donors	56-100	7	0	0	ELISA IgG	Yes
1964-01-01	1964-12-31	Greece	Athens	EL30	https://doi-org.iclibezp1.cc.ic.ac.uk/10.1016/0035-9203(64)90089-6	General population	15-34	80	1	0.0125	HIT	Yes
1964-01-01	1964-12-31	Greece	Athens	EL30	https://doi-org.iclibezp1.cc.ic.ac.uk/10.1016/0035-9203(64)90089-6	General population	35-100	154	4	0.025974	HIT	Yes
1964-01-01	1964-12-31	Greece	Evia	EL642	https://doi-org.iclibezp1.cc.ic.ac.uk/10.1016/0035-9203(64)90089-6	General population	15-34	80	0	0	HIT	Yes
1964-01-01	1964-12-31	Greece	Evia	EL642	https://doi-org.iclibezp1.cc.ic.ac.uk/10.1016/0035-9203(64)90089-6	General population	35-100	57	0	0	HIT	Yes
1964-01-01	1964-12-31	Greece	Macedonia	EL52	https://doi-org.iclibezp1.cc.ic.ac.uk/10.1016/0035-9203(64)90089-6	General population	15-34	229	0	0	HIT	Yes
1964-01-01	1964-12-31	Greece	Macedonia	EL52	https://doi-org.iclibezp1.cc.ic.ac.uk/10.1016/0035-9203(64)90089-6	General population	35-100	18	0	0	HIT	Yes
1964-01-01	1964-12-31	Greece	Epirus	EL54	https://doi-org.iclibezp1.cc.ic.ac.uk/10.1016/0035-9203(64)90089-6	General population	15-34	34	3	0.0882353	HIT	Yes
1964-01-01	1964-12-31	Greece	Epirus	EL54	https://doi-org.iclibezp1.cc.ic.ac.uk/10.1016/0035-9203(64)90089-6	General population	35-100	16	1	0.0625	HIT	Yes
1964-01-01	1964-12-31	Greece	Thessaly	EL61	https://doi-org.iclibezp1.cc.ic.ac.uk/10.1016/0035-9203(64)90089-6	General population	15-34	84	0	0	HIT	Yes
1964-01-01	1964-12-31	Greece	Thessaly	EL61	https://doi-org.iclibezp1.cc.ic.ac.uk/10.1016/0035-9203(64)90089-6	General population	35-100	10	0	0	HIT	Yes
1964-01-01	1964-12-31	Greece	Thrace	EL51	https://doi-org.iclibezp1.cc.ic.ac.uk/10.1016/0035-9203(64)90089-6	General population	15-34	32	0	0	HIT	Yes
1964-01-01	1964-12-31	Greece	Thrace	EL51	https://doi-org.iclibezp1.cc.ic.ac.uk/10.1016/0035-9203(64)90089-6	General population	35-100	17	0	0	HIT	Yes
1964-01-01	1964-12-31	Greece	Peloponnese	EL65	https://doi-org.iclibezp1.cc.ic.ac.uk/10.1016/0035-9203(64)90089-6	General population	15-34	90	1	0.0111111	HIT	Yes
1964-01-01	1964-12-31	Greece	Peloponnese	EL65	https://doi-org.iclibezp1.cc.ic.ac.uk/10.1016/0035-9203(64)90089-6	General population	35-100	48	2	0.0416667	HIT	Yes
1964-01-01	1964-12-31	Greece	Aegean	EL4	https://doi-org.iclibezp1.cc.ic.ac.uk/10.1016/0035-9203(64)90089-6	General population	15-34	26	1	0.0384615	HIT	Yes
1964-01-01	1964-12-31	Greece	Aegean	EL4	https://doi-org.iclibezp1.cc.ic.ac.uk/10.1016/0035-9203(64)90089-6	General population	35-100	35	0	0	HIT	Yes
1964-01-01	1964-12-31	Greece	Ionian	EL62	https://doi-org.iclibezp1.cc.ic.ac.uk/10.1016/0035-9203(64)90089-6	General population	15-34	35	0	0	HIT	Yes
1964-01-01	1964-12-31	Greece	Ionian	EL62	https://doi-org.iclibezp1.cc.ic.ac.uk/10.1016/0035-9203(64)90089-6	General population	35-100	12	0	0	HIT	Yes
1964-01-01	1964-12-31	Greece	Crete	EL43	https://doi-org.iclibezp1.cc.ic.ac.uk/10.1016/0035-9203(64)90089-6	General population	15-34	62	0	0	HIT	Yes
1964-01-01	1964-12-31	Greece	Crete	EL43	https://doi-org.iclibezp1.cc.ic.ac.uk/10.1016/0035-9203(64)90089-6	General population	35-100	9	0	0	HIT	Yes
1963-01-01	1963-12-31	Austria	Klosterneuburg	AT126	Kunz C. Demonstration of haemagglutination-inhibiting antibodies against arbo-viruses in the austrian population 1963;190:174–82	Blood donors	12-20	5	0	0	HIT	No
1963-01-01	1963-12-31	Austria	Klosterneuburg	AT126	Kunz C. Demonstration of haemagglutination-inhibiting antibodies against arbo-viruses in the austrian population 1963;190:174–82	Blood donors	21-30	16	0	0	HIT	No
1963-01-01	1963-12-31	Austria	Klosterneuburg	AT126	Kunz C. Demonstration of haemagglutination-inhibiting antibodies against arbo-viruses in the austrian population 1963;190:174–82	Blood donors	31-40	11	0	0	HIT	No
1963-01-01	1963-12-31	Austria	Klosterneuburg	AT126	Kunz C. Demonstration of haemagglutination-inhibiting antibodies against arbo-viruses in the austrian population 1963;190:174–82	Blood donors	41-100	33	0	0	HIT	No
2019-04-02	2020-01-25	Hungary	National wide	HU	https://dx.doi.org/10.1371/journal.pone.0266840	Blood donors	18-34	976	44	0.045082	IFA, ELISA IgG	Yes
2019-04-02	2020-01-25	Hungary	National wide	HU	https://dx.doi.org/10.1371/journal.pone.0266840	Blood donors	35-50	1130	42	0.0371681	IFA, ELISA IgG	Yes
2019-04-02	2020-01-25	Hungary	National wide	HU	https://dx.doi.org/10.1371/journal.pone.0266840	Blood donors	51-65	899	44	0.0489433	IFA, ELISA IgG	Yes
1971-01-01	1971-12-31	Germany	National wide	DE	Ebke J., Schafer E. Detection of hemagglutination-inhibiting antibodies to arboviruses in sera of young individuals in the Federal Republic of Germany and in the Republic of Togo (West Africa). Zentralbl Bakteriol [Orig A] 1971;218:149–59.	General population	18-19	2	0	0	HIT	No
1971-01-01	1971-12-31	Germany	National wide	DE	Ebke J., Schafer E. Detection of hemagglutination-inhibiting antibodies to arboviruses in sera of young individuals in the Federal Republic of Germany and in the Republic of Togo (West Africa). Zentralbl Bakteriol [Orig A] 1971;218:149–59.	General population	20-29	270	0	0	HIT	No
1971-01-01	1971-12-31	Germany	National wide	DE	Ebke J., Schafer E. Detection of hemagglutination-inhibiting antibodies to arboviruses in sera of young individuals in the Federal Republic of Germany and in the Republic of Togo (West Africa). Zentralbl Bakteriol [Orig A] 1971;218:149–59.	General population	30-39	42	0	0	HIT	No
1971-01-01	1971-12-31	Germany	National wide	DE	Ebke J., Schafer E. Detection of hemagglutination-inhibiting antibodies to arboviruses in sera of young individuals in the Federal Republic of Germany and in the Republic of Togo (West Africa). Zentralbl Bakteriol [Orig A] 1971;218:149–59.	General population	40-49	18	0	0	HIT	No
1971-01-01	1971-12-31	Germany	National wide	DE	Ebke J., Schafer E. Detection of hemagglutination-inhibiting antibodies to arboviruses in sera of young individuals in the Federal Republic of Germany and in the Republic of Togo (West Africa). Zentralbl Bakteriol [Orig A] 1971;218:149–59.	General population	50-59	38	0	0	HIT	No
1971-01-01	1971-12-31	Germany	National wide	DE	Ebke J., Schafer E. Detection of hemagglutination-inhibiting antibodies to arboviruses in sera of young individuals in the Federal Republic of Germany and in the Republic of Togo (West Africa). Zentralbl Bakteriol [Orig A] 1971;218:149–59.	General population	60-100	3	0	0	HIT	No
2016-09-28	2016-10-11	Hungary	National wide	HU	https://doi.org/10.1089/vbz.2018.2401	Blood donors	10-19	130	3	0.0230769	ELISA	Yes
2016-09-28	2016-10-11	Hungary	National wide	HU	https://doi.org/10.1089/vbz.2018.2401	Blood donors	20-29	459	6	0.0130719	ELISA	Yes
2016-09-28	2016-10-11	Hungary	National wide	HU	https://doi.org/10.1089/vbz.2018.2401	Blood donors	30-39	491	9	0.0183299	ELISA	Yes
2016-09-28	2016-10-11	Hungary	National wide	HU	https://doi.org/10.1089/vbz.2018.2401	Blood donors	40-49	598	17	0.0284281	ELISA	Yes
2016-09-28	2016-10-11	Hungary	National wide	HU	https://doi.org/10.1089/vbz.2018.2401	Blood donors	50-59	326	10	0.0306748	ELISA	Yes
2016-09-28	2016-10-11	Hungary	National wide	HU	https://doi.org/10.1089/vbz.2018.2401	Blood donors	60-69	108	1	0.00925926	ELISA	Yes
2012-11-01	2013-04-30	Greece	EL301	EL301	https://doi.org/10.1371/journal.pone.0143803	General population	0-9	16	0	0	ELISA	Yes
2012-11-01	2013-04-30	Greece	EL301	EL301	https://doi.org/10.1371/journal.pone.0143803	General population	10-19	18	1	0.0555556	ELISA	Yes
2012-11-01	2013-04-30	Greece	EL301	EL301	https://doi.org/10.1371/journal.pone.0143803	General population	20-29	18	0	0	ELISA	Yes
2012-11-01	2013-04-30	Greece	EL301	EL301	https://doi.org/10.1371/journal.pone.0143803	General population	30-39	34	1	0.0294118	ELISA	Yes
2012-11-01	2013-04-30	Greece	EL301	EL301	https://doi.org/10.1371/journal.pone.0143803	General population	40-49	37	0	0	ELISA	Yes
2012-11-01	2013-04-30	Greece	EL301	EL301	https://doi.org/10.1371/journal.pone.0143803	General population	50-59	30	0	0	ELISA	Yes
2012-11-01	2013-04-30	Greece	EL301	EL301	https://doi.org/10.1371/journal.pone.0143803	General population	60-69	20	1	0.05	ELISA	Yes
2012-11-01	2013-04-30	Greece	EL301	EL301	https://doi.org/10.1371/journal.pone.0143803	General population	70-79	17	1	0.0588235	ELISA	Yes
2012-11-01	2013-04-30	Greece	EL301	EL301	https://doi.org/10.1371/journal.pone.0143803	General population	80-100	6	1	0.166667	ELISA	Yes
2012-11-01	2013-04-30	Greece	EL302	EL302	https://doi.org/10.1371/journal.pone.0143803	General population	0-9	20	0	0	ELISA	Yes
2012-11-01	2013-04-30	Greece	EL302	EL302	https://doi.org/10.1371/journal.pone.0143803	General population	10-19	15	0	0	ELISA	Yes
2012-11-01	2013-04-30	Greece	EL302	EL302	https://doi.org/10.1371/journal.pone.0143803	General population	20-29	13	0	0	ELISA	Yes
2012-11-01	2013-04-30	Greece	EL302	EL302	https://doi.org/10.1371/journal.pone.0143803	General population	30-39	29	0	0	ELISA	Yes
2012-11-01	2013-04-30	Greece	EL302	EL302	https://doi.org/10.1371/journal.pone.0143803	General population	40-49	26	0	0	ELISA	Yes
2012-11-01	2013-04-30	Greece	EL302	EL302	https://doi.org/10.1371/journal.pone.0143803	General population	50-59	32	1	0.03125	ELISA	Yes
2012-11-01	2013-04-30	Greece	EL302	EL302	https://doi.org/10.1371/journal.pone.0143803	General population	60-69	11	0	0	ELISA	Yes
2012-11-01	2013-04-30	Greece	EL302	EL302	https://doi.org/10.1371/journal.pone.0143803	General population	70-79	13	2	0.153846	ELISA	Yes
2012-11-01	2013-04-30	Greece	EL302	EL302	https://doi.org/10.1371/journal.pone.0143803	General population	80-100	4	0	0	ELISA	Yes
2012-11-01	2013-04-30	Greece	EL303	EL303	https://doi.org/10.1371/journal.pone.0143803	General population	0-9	48	4	0.0833333	ELISA	Yes
2012-11-01	2013-04-30	Greece	EL303	EL303	https://doi.org/10.1371/journal.pone.0143803	General population	10-19	38	1	0.0263158	ELISA	Yes
2012-11-01	2013-04-30	Greece	EL303	EL303	https://doi.org/10.1371/journal.pone.0143803	General population	20-29	40	0	0	ELISA	Yes
2012-11-01	2013-04-30	Greece	EL303	EL303	https://doi.org/10.1371/journal.pone.0143803	General population	30-39	69	0	0	ELISA	Yes
2012-11-01	2013-04-30	Greece	EL303	EL303	https://doi.org/10.1371/journal.pone.0143803	General population	40-49	87	2	0.0229885	ELISA	Yes
2012-11-01	2013-04-30	Greece	EL303	EL303	https://doi.org/10.1371/journal.pone.0143803	General population	50-59	42	0	0	ELISA	Yes
2012-11-01	2013-04-30	Greece	EL303	EL303	https://doi.org/10.1371/journal.pone.0143803	General population	60-69	39	1	0.025641	ELISA	Yes
2012-11-01	2013-04-30	Greece	EL303	EL303	https://doi.org/10.1371/journal.pone.0143803	General population	70-79	29	4	0.137931	ELISA	Yes
2012-11-01	2013-04-30	Greece	EL303	EL303	https://doi.org/10.1371/journal.pone.0143803	General population	80-100	14	1	0.0714286	ELISA	Yes
2012-11-01	2013-04-30	Greece	EL304	EL304	https://doi.org/10.1371/journal.pone.0143803	General population	0-9	16	0	0	ELISA	Yes
2012-11-01	2013-04-30	Greece	EL304	EL304	https://doi.org/10.1371/journal.pone.0143803	General population	10-19	26	1	0.0384615	ELISA	Yes
2012-11-01	2013-04-30	Greece	EL304	EL304	https://doi.org/10.1371/journal.pone.0143803	General population	20-29	16	0	0	ELISA	Yes
2012-11-01	2013-04-30	Greece	EL304	EL304	https://doi.org/10.1371/journal.pone.0143803	General population	30-39	29	1	0.0344828	ELISA	Yes
2012-11-01	2013-04-30	Greece	EL304	EL304	https://doi.org/10.1371/journal.pone.0143803	General population	40-49	35	0	0	ELISA	Yes
2012-11-01	2013-04-30	Greece	EL304	EL304	https://doi.org/10.1371/journal.pone.0143803	General population	50-59	30	2	0.0666667	ELISA	Yes
2012-11-01	2013-04-30	Greece	EL304	EL304	https://doi.org/10.1371/journal.pone.0143803	General population	60-69	17	1	0.0588235	ELISA	Yes
2012-11-01	2013-04-30	Greece	EL304	EL304	https://doi.org/10.1371/journal.pone.0143803	General population	70-79	15	2	0.133333	ELISA	Yes
2012-11-01	2013-04-30	Greece	EL304	EL304	https://doi.org/10.1371/journal.pone.0143803	General population	80-100	6	0	0	ELISA	Yes
2012-11-01	2013-04-30	Greece	EL305	EL305	https://doi.org/10.1371/journal.pone.0143803	General population	0-9	19	1	0.0526316	ELISA	Yes
2012-11-01	2013-04-30	Greece	EL305	EL305	https://doi.org/10.1371/journal.pone.0143803	General population	10-19	11	0	0	ELISA	Yes
2012-11-01	2013-04-30	Greece	EL305	EL305	https://doi.org/10.1371/journal.pone.0143803	General population	20-29	18	0	0	ELISA	Yes
2012-11-01	2013-04-30	Greece	EL305	EL305	https://doi.org/10.1371/journal.pone.0143803	General population	30-39	22	0	0	ELISA	Yes
2012-11-01	2013-04-30	Greece	EL305	EL305	https://doi.org/10.1371/journal.pone.0143803	General population	40-49	27	1	0.037037	ELISA	Yes
2012-11-01	2013-04-30	Greece	EL305	EL305	https://doi.org/10.1371/journal.pone.0143803	General population	50-59	27	0	0	ELISA	Yes
2012-11-01	2013-04-30	Greece	EL305	EL305	https://doi.org/10.1371/journal.pone.0143803	General population	60-69	14	0	0	ELISA	Yes
2012-11-01	2013-04-30	Greece	EL305	EL305	https://doi.org/10.1371/journal.pone.0143803	General population	70-79	6	0	0	ELISA	Yes
2012-11-01	2013-04-30	Greece	EL305	EL305	https://doi.org/10.1371/journal.pone.0143803	General population	80-100	2	0	0	ELISA	Yes
2012-11-01	2013-04-30	Greece	EL306	EL306	https://doi.org/10.1371/journal.pone.0143803	General population	0-9	10	0	0	ELISA	Yes
2012-11-01	2013-04-30	Greece	EL306	EL306	https://doi.org/10.1371/journal.pone.0143803	General population	10-19	10	0	0	ELISA	Yes
2012-11-01	2013-04-30	Greece	EL306	EL306	https://doi.org/10.1371/journal.pone.0143803	General population	20-29	4	0	0	ELISA	Yes
2012-11-01	2013-04-30	Greece	EL306	EL306	https://doi.org/10.1371/journal.pone.0143803	General population	30-39	10	0	0	ELISA	Yes
2012-11-01	2013-04-30	Greece	EL306	EL306	https://doi.org/10.1371/journal.pone.0143803	General population	40-49	8	0	0	ELISA	Yes
2012-11-01	2013-04-30	Greece	EL306	EL306	https://doi.org/10.1371/journal.pone.0143803	General population	50-59	5	0	0	ELISA	Yes
2012-11-01	2013-04-30	Greece	EL306	EL306	https://doi.org/10.1371/journal.pone.0143803	General population	60-69	3	0	0	ELISA	Yes
2012-11-01	2013-04-30	Greece	EL306	EL306	https://doi.org/10.1371/journal.pone.0143803	General population	70-79	4	0	0	ELISA	Yes
2012-11-01	2013-04-30	Greece	EL306	EL306	https://doi.org/10.1371/journal.pone.0143803	General population	80-100	1	0	0	ELISA	Yes
2012-11-01	2013-04-30	Greece	EL307	EL307	https://doi.org/10.1371/journal.pone.0143803	General population	0-9	12	0	0	ELISA	Yes
2012-11-01	2013-04-30	Greece	EL307	EL307	https://doi.org/10.1371/journal.pone.0143803	General population	10-19	29	1	0.0344828	ELISA	Yes
2012-11-01	2013-04-30	Greece	EL307	EL307	https://doi.org/10.1371/journal.pone.0143803	General population	20-29	20	1	0.05	ELISA	Yes
2012-11-01	2013-04-30	Greece	EL307	EL307	https://doi.org/10.1371/journal.pone.0143803	General population	30-39	32	2	0.0625	ELISA	Yes
2012-11-01	2013-04-30	Greece	EL307	EL307	https://doi.org/10.1371/journal.pone.0143803	General population	40-49	35	0	0	ELISA	Yes
2012-11-01	2013-04-30	Greece	EL307	EL307	https://doi.org/10.1371/journal.pone.0143803	General population	50-59	31	0	0	ELISA	Yes
2012-11-01	2013-04-30	Greece	EL307	EL307	https://doi.org/10.1371/journal.pone.0143803	General population	60-69	25	1	0.04	ELISA	Yes
2012-11-01	2013-04-30	Greece	EL307	EL307	https://doi.org/10.1371/journal.pone.0143803	General population	70-79	9	1	0.111111	ELISA	Yes
2012-11-01	2013-04-30	Greece	EL307	EL307	https://doi.org/10.1371/journal.pone.0143803	General population	80-100	5	0	0	ELISA	Yes
2012-11-01	2013-04-30	Greece	EL411	EL411	https://doi.org/10.1371/journal.pone.0143803	General population	0-9	8	0	0	ELISA	Yes
2012-11-01	2013-04-30	Greece	EL411	EL411	https://doi.org/10.1371/journal.pone.0143803	General population	10-19	6	0	0	ELISA	Yes
2012-11-01	2013-04-30	Greece	EL411	EL411	https://doi.org/10.1371/journal.pone.0143803	General population	20-29	12	0	0	ELISA	Yes
2012-11-01	2013-04-30	Greece	EL411	EL411	https://doi.org/10.1371/journal.pone.0143803	General population	30-39	16	0	0	ELISA	Yes
2012-11-01	2013-04-30	Greece	EL411	EL411	https://doi.org/10.1371/journal.pone.0143803	General population	40-49	6	0	0	ELISA	Yes
2012-11-01	2013-04-30	Greece	EL411	EL411	https://doi.org/10.1371/journal.pone.0143803	General population	50-59	4	0	0	ELISA	Yes
2012-11-01	2013-04-30	Greece	EL411	EL411	https://doi.org/10.1371/journal.pone.0143803	General population	60-69	10	0	0	ELISA	Yes
2012-11-01	2013-04-30	Greece	EL411	EL411	https://doi.org/10.1371/journal.pone.0143803	General population	70-79	8	0	0	ELISA	Yes
2012-11-01	2013-04-30	Greece	EL411	EL411	https://doi.org/10.1371/journal.pone.0143803	General population	80-100	3	1	0.333333	ELISA	Yes
2012-11-01	2013-04-30	Greece	EL412	EL412	https://doi.org/10.1371/journal.pone.0143803	General population	10-19	1	0	0	ELISA	Yes
2012-11-01	2013-04-30	Greece	EL412	EL412	https://doi.org/10.1371/journal.pone.0143803	General population	40-49	1	0	0	ELISA	Yes
2012-11-01	2013-04-30	Greece	EL421	EL421	https://doi.org/10.1371/journal.pone.0143803	General population	0-9	9	0	0	ELISA	Yes
2012-11-01	2013-04-30	Greece	EL421	EL421	https://doi.org/10.1371/journal.pone.0143803	General population	10-19	24	0	0	ELISA	Yes
2012-11-01	2013-04-30	Greece	EL421	EL421	https://doi.org/10.1371/journal.pone.0143803	General population	20-29	5	0	0	ELISA	Yes
2012-11-01	2013-04-30	Greece	EL421	EL421	https://doi.org/10.1371/journal.pone.0143803	General population	30-39	9	0	0	ELISA	Yes
2012-11-01	2013-04-30	Greece	EL421	EL421	https://doi.org/10.1371/journal.pone.0143803	General population	40-49	15	0	0	ELISA	Yes
2012-11-01	2013-04-30	Greece	EL421	EL421	https://doi.org/10.1371/journal.pone.0143803	General population	50-59	12	0	0	ELISA	Yes
2012-11-01	2013-04-30	Greece	EL421	EL421	https://doi.org/10.1371/journal.pone.0143803	General population	60-69	6	0	0	ELISA	Yes
2012-11-01	2013-04-30	Greece	EL421	EL421	https://doi.org/10.1371/journal.pone.0143803	General population	70-79	6	0	0	ELISA	Yes
2012-11-01	2013-04-30	Greece	EL421	EL421	https://doi.org/10.1371/journal.pone.0143803	General population	80-100	2	0	0	ELISA	Yes
2012-11-01	2013-04-30	Greece	EL422	EL422	https://doi.org/10.1371/journal.pone.0143803	General population	30-39	8	0	0	ELISA	Yes
2012-11-01	2013-04-30	Greece	EL422	EL422	https://doi.org/10.1371/journal.pone.0143803	General population	40-49	5	0	0	ELISA	Yes
2012-11-01	2013-04-30	Greece	EL422	EL422	https://doi.org/10.1371/journal.pone.0143803	General population	50-59	3	0	0	ELISA	Yes
2012-11-01	2013-04-30	Greece	EL422	EL422	https://doi.org/10.1371/journal.pone.0143803	General population	60-69	2	0	0	ELISA	Yes
2012-11-01	2013-04-30	Greece	EL422	EL422	https://doi.org/10.1371/journal.pone.0143803	General population	70-79	3	0	0	ELISA	Yes
2012-11-01	2013-04-30	Greece	EL422	EL422	https://doi.org/10.1371/journal.pone.0143803	General population	80-100	1	0	0	ELISA	Yes
2012-11-01	2013-04-30	Greece	EL431	EL431	https://doi.org/10.1371/journal.pone.0143803	General population	0-29	35	0	0	ELISA	Yes
2012-11-01	2013-04-30	Greece	EL431	EL431	https://doi.org/10.1371/journal.pone.0143803	General population	30-39	18	0	0	ELISA	Yes
2012-11-01	2013-04-30	Greece	EL431	EL431	https://doi.org/10.1371/journal.pone.0143803	General population	40-49	25	0	0	ELISA	Yes
2012-11-01	2013-04-30	Greece	EL431	EL431	https://doi.org/10.1371/journal.pone.0143803	General population	50-59	12	0	0	ELISA	Yes
2012-11-01	2013-04-30	Greece	EL431	EL431	https://doi.org/10.1371/journal.pone.0143803	General population	60-79	14	0	0	ELISA	Yes
2012-11-01	2013-04-30	Greece	EL431	EL431	https://doi.org/10.1371/journal.pone.0143803	General population	80-100	3	0	0	ELISA	Yes
2012-11-01	2013-04-30	Greece	EL432	EL432	https://doi.org/10.1371/journal.pone.0143803	General population	20-29	9	0	0	ELISA	Yes
2012-11-01	2013-04-30	Greece	EL432	EL432	https://doi.org/10.1371/journal.pone.0143803	General population	30-39	5	0	0	ELISA	Yes
2012-11-01	2013-04-30	Greece	EL432	EL432	https://doi.org/10.1371/journal.pone.0143803	General population	40-49	5	0	0	ELISA	Yes
2012-11-01	2013-04-30	Greece	EL432	EL432	https://doi.org/10.1371/journal.pone.0143803	General population	50-59	2	0	0	ELISA	Yes
2012-11-01	2013-04-30	Greece	EL432	EL432	https://doi.org/10.1371/journal.pone.0143803	General population	60-69	1	0	0	ELISA	Yes
2012-11-01	2013-04-30	Greece	EL432	EL432	https://doi.org/10.1371/journal.pone.0143803	General population	65-79	1	0	0	ELISA	Yes
2012-11-01	2013-04-30	Greece	EL432	EL432	https://doi.org/10.1371/journal.pone.0143803	General population	80-100	1	0	0	ELISA	Yes
2012-11-01	2013-04-30	Greece	EL433	EL433	https://doi.org/10.1371/journal.pone.0143803	General population	10-19	4	0	0	ELISA	Yes
2012-11-01	2013-04-30	Greece	EL433	EL433	https://doi.org/10.1371/journal.pone.0143803	General population	20-29	6	0	0	ELISA	Yes
2012-11-01	2013-04-30	Greece	EL433	EL433	https://doi.org/10.1371/journal.pone.0143803	General population	30-39	2	0	0	ELISA	Yes
2012-11-01	2013-04-30	Greece	EL433	EL433	https://doi.org/10.1371/journal.pone.0143803	General population	40-49	6	0	0	ELISA	Yes
2012-11-01	2013-04-30	Greece	EL433	EL433	https://doi.org/10.1371/journal.pone.0143803	General population	50-59	5	0	0	ELISA	Yes
2012-11-01	2013-04-30	Greece	EL433	EL433	https://doi.org/10.1371/journal.pone.0143803	General population	60-69	3	0	0	ELISA	Yes
2012-11-01	2013-04-30	Greece	EL433	EL433	https://doi.org/10.1371/journal.pone.0143803	General population	70-79	3	0	0	ELISA	Yes
2012-11-01	2013-04-30	Greece	EL433	EL433	https://doi.org/10.1371/journal.pone.0143803	General population	80-100	1	0	0	ELISA	Yes
2012-11-01	2013-04-30	Greece	EL434	EL434	https://doi.org/10.1371/journal.pone.0143803	General population	10-19	5	0	0	ELISA	Yes
2012-11-01	2013-04-30	Greece	EL434	EL434	https://doi.org/10.1371/journal.pone.0143803	General population	20-29	15	1	0.0666667	ELISA	Yes
2012-11-01	2013-04-30	Greece	EL434	EL434	https://doi.org/10.1371/journal.pone.0143803	General population	30-39	9	0	0	ELISA	Yes
2012-11-01	2013-04-30	Greece	EL434	EL434	https://doi.org/10.1371/journal.pone.0143803	General population	40-49	11	0	0	ELISA	Yes
2012-11-01	2013-04-30	Greece	EL434	EL434	https://doi.org/10.1371/journal.pone.0143803	General population	50-59	5	0	0	ELISA	Yes
2012-11-01	2013-04-30	Greece	EL434	EL434	https://doi.org/10.1371/journal.pone.0143803	General population	60-69	8	0	0	ELISA	Yes
2012-11-01	2013-04-30	Greece	EL434	EL434	https://doi.org/10.1371/journal.pone.0143803	General population	80-100	2	0	0	ELISA	Yes
2012-11-01	2013-04-30	Greece	EL511	EL511	https://doi.org/10.1371/journal.pone.0143803	General population	0-9	4	0	0	ELISA	Yes
2012-11-01	2013-04-30	Greece	EL511	EL511	https://doi.org/10.1371/journal.pone.0143803	General population	10-19	7	0	0	ELISA	Yes
2012-11-01	2013-04-30	Greece	EL511	EL511	https://doi.org/10.1371/journal.pone.0143803	General population	20-29	8	0	0	ELISA	Yes
2012-11-01	2013-04-30	Greece	EL511	EL511	https://doi.org/10.1371/journal.pone.0143803	General population	30-39	6	0	0	ELISA	Yes
2012-11-01	2013-04-30	Greece	EL511	EL511	https://doi.org/10.1371/journal.pone.0143803	General population	40-49	10	0	0	ELISA	Yes
2012-11-01	2013-04-30	Greece	EL511	EL511	https://doi.org/10.1371/journal.pone.0143803	General population	50-59	6	0	0	ELISA	Yes
2012-11-01	2013-04-30	Greece	EL511	EL511	https://doi.org/10.1371/journal.pone.0143803	General population	60-69	10	0	0	ELISA	Yes
2012-11-01	2013-04-30	Greece	EL511	EL511	https://doi.org/10.1371/journal.pone.0143803	General population	70-79	3	0	0	ELISA	Yes
2012-11-01	2013-04-30	Greece	EL511	EL511	https://doi.org/10.1371/journal.pone.0143803	General population	80-100	1	0	0	ELISA	Yes
2012-11-01	2013-04-30	Greece	EL512	EL512	https://doi.org/10.1371/journal.pone.0143803	General population	0-9	2	0	0	ELISA	Yes
2012-11-01	2013-04-30	Greece	EL512	EL512	https://doi.org/10.1371/journal.pone.0143803	General population	10-19	6	0	0	ELISA	Yes
2012-11-01	2013-04-30	Greece	EL512	EL512	https://doi.org/10.1371/journal.pone.0143803	General population	20-29	6	0	0	ELISA	Yes
2012-11-01	2013-04-30	Greece	EL512	EL512	https://doi.org/10.1371/journal.pone.0143803	General population	30-39	9	0	0	ELISA	Yes
2012-11-01	2013-04-30	Greece	EL512	EL512	https://doi.org/10.1371/journal.pone.0143803	General population	40-49	2	0	0	ELISA	Yes
2012-11-01	2013-04-30	Greece	EL512	EL512	https://doi.org/10.1371/journal.pone.0143803	General population	50-59	3	0	0	ELISA	Yes
2012-11-01	2013-04-30	Greece	EL512	EL512	https://doi.org/10.1371/journal.pone.0143803	General population	60-69	7	1	0.142857	ELISA	Yes
2012-11-01	2013-04-30	Greece	EL512	EL512	https://doi.org/10.1371/journal.pone.0143803	General population	70-79	1	0	0	ELISA	Yes
2012-11-01	2013-04-30	Greece	EL512	EL512	https://doi.org/10.1371/journal.pone.0143803	General population	80-100	1	0	0	ELISA	Yes
2012-11-01	2013-04-30	Greece	EL513	EL513	https://doi.org/10.1371/journal.pone.0143803	General population	0-9	4	0	0	ELISA	Yes
2012-11-01	2013-04-30	Greece	EL513	EL513	https://doi.org/10.1371/journal.pone.0143803	General population	10-19	5	0	0	ELISA	Yes
2012-11-01	2013-04-30	Greece	EL513	EL513	https://doi.org/10.1371/journal.pone.0143803	General population	20-29	6	0	0	ELISA	Yes
2012-11-01	2013-04-30	Greece	EL513	EL513	https://doi.org/10.1371/journal.pone.0143803	General population	30-39	8	0	0	ELISA	Yes
2012-11-01	2013-04-30	Greece	EL513	EL513	https://doi.org/10.1371/journal.pone.0143803	General population	40-49	4	0	0	ELISA	Yes
2012-11-01	2013-04-30	Greece	EL513	EL513	https://doi.org/10.1371/journal.pone.0143803	General population	50-59	5	0	0	ELISA	Yes
2012-11-01	2013-04-30	Greece	EL513	EL513	https://doi.org/10.1371/journal.pone.0143803	General population	60-69	4	0	0	ELISA	Yes
2012-11-01	2013-04-30	Greece	EL513	EL513	https://doi.org/10.1371/journal.pone.0143803	General population	70-79	3	0	0	ELISA	Yes
2012-11-01	2013-04-30	Greece	EL513	EL513	https://doi.org/10.1371/journal.pone.0143803	General population	80-100	1	0	0	ELISA	Yes
2012-11-01	2013-04-30	Greece	EL514	EL514	https://doi.org/10.1371/journal.pone.0143803	General population	0-9	6	0	0	ELISA	Yes
2012-11-01	2013-04-30	Greece	EL514	EL514	https://doi.org/10.1371/journal.pone.0143803	General population	10-19	2	1	0.5	ELISA	Yes
2012-11-01	2013-04-30	Greece	EL514	EL514	https://doi.org/10.1371/journal.pone.0143803	General population	20-29	4	0	0	ELISA	Yes
2012-11-01	2013-04-30	Greece	EL514	EL514	https://doi.org/10.1371/journal.pone.0143803	General population	30-39	8	0	0	ELISA	Yes
2012-11-01	2013-04-30	Greece	EL514	EL514	https://doi.org/10.1371/journal.pone.0143803	General population	40-49	4	0	0	ELISA	Yes
2012-11-01	2013-04-30	Greece	EL514	EL514	https://doi.org/10.1371/journal.pone.0143803	General population	50-59	3	1	0.333333	ELISA	Yes
2012-11-01	2013-04-30	Greece	EL514	EL514	https://doi.org/10.1371/journal.pone.0143803	General population	60-69	5	0	0	ELISA	Yes
2012-11-01	2013-04-30	Greece	EL514	EL514	https://doi.org/10.1371/journal.pone.0143803	General population	70-79	5	0	0	ELISA	Yes
2012-11-01	2013-04-30	Greece	EL514	EL514	https://doi.org/10.1371/journal.pone.0143803	General population	80-100	1	0	0	ELISA	Yes
2012-11-01	2013-04-30	Greece	EL515	EL515	https://doi.org/10.1371/journal.pone.0143803	General population	0-9	1	0	0	ELISA	Yes
2012-11-01	2013-04-30	Greece	EL515	EL515	https://doi.org/10.1371/journal.pone.0143803	General population	10-19	3	0	0	ELISA	Yes
2012-11-01	2013-04-30	Greece	EL515	EL515	https://doi.org/10.1371/journal.pone.0143803	General population	20-29	14	0	0	ELISA	Yes
2012-11-01	2013-04-30	Greece	EL515	EL515	https://doi.org/10.1371/journal.pone.0143803	General population	30-39	10	0	0	ELISA	Yes
2012-11-01	2013-04-30	Greece	EL515	EL515	https://doi.org/10.1371/journal.pone.0143803	General population	40-49	4	0	0	ELISA	Yes
2012-11-01	2013-04-30	Greece	EL515	EL515	https://doi.org/10.1371/journal.pone.0143803	General population	50-59	7	0	0	ELISA	Yes
2012-11-01	2013-04-30	Greece	EL515	EL515	https://doi.org/10.1371/journal.pone.0143803	General population	60-69	7	0	0	ELISA	Yes
2012-11-01	2013-04-30	Greece	EL515	EL515	https://doi.org/10.1371/journal.pone.0143803	General population	70-79	6	0	0	ELISA	Yes
2012-11-01	2013-04-30	Greece	EL515	EL515	https://doi.org/10.1371/journal.pone.0143803	General population	80-100	1	0	0	ELISA	Yes
2012-11-01	2013-04-30	Greece	EL521	EL521	https://doi.org/10.1371/journal.pone.0143803	General population	0-9	7	0	0	ELISA	Yes
2012-11-01	2013-04-30	Greece	EL521	EL521	https://doi.org/10.1371/journal.pone.0143803	General population	10-19	3	0	0	ELISA	Yes
2012-11-01	2013-04-30	Greece	EL521	EL521	https://doi.org/10.1371/journal.pone.0143803	General population	20-29	7	0	0	ELISA	Yes
2012-11-01	2013-04-30	Greece	EL521	EL521	https://doi.org/10.1371/journal.pone.0143803	General population	30-39	12	1	0.0833333	ELISA	Yes
2012-11-01	2013-04-30	Greece	EL521	EL521	https://doi.org/10.1371/journal.pone.0143803	General population	40-49	8	0	0	ELISA	Yes
2012-11-01	2013-04-30	Greece	EL521	EL521	https://doi.org/10.1371/journal.pone.0143803	General population	50-59	4	0	0	ELISA	Yes
2012-11-01	2013-04-30	Greece	EL521	EL521	https://doi.org/10.1371/journal.pone.0143803	General population	60-69	4	0	0	ELISA	Yes
2012-11-01	2013-04-30	Greece	EL521	EL521	https://doi.org/10.1371/journal.pone.0143803	General population	70-79	7	0	0	ELISA	Yes
2012-11-01	2013-04-30	Greece	EL521	EL521	https://doi.org/10.1371/journal.pone.0143803	General population	80-100	1	0	0	ELISA	Yes
2012-11-01	2013-04-30	Greece	EL522	EL522	https://doi.org/10.1371/journal.pone.0143803	General population	0-9	29	0	0	ELISA	Yes
2012-11-01	2013-04-30	Greece	EL522	EL522	https://doi.org/10.1371/journal.pone.0143803	General population	10-19	58	2	0.0344828	ELISA	Yes
2012-11-01	2013-04-30	Greece	EL522	EL522	https://doi.org/10.1371/journal.pone.0143803	General population	20-29	47	2	0.0425532	ELISA	Yes
2012-11-01	2013-04-30	Greece	EL522	EL522	https://doi.org/10.1371/journal.pone.0143803	General population	30-39	63	3	0.047619	ELISA	Yes
2012-11-01	2013-04-30	Greece	EL522	EL522	https://doi.org/10.1371/journal.pone.0143803	General population	40-49	68	0	0	ELISA	Yes
2012-11-01	2013-04-30	Greece	EL522	EL522	https://doi.org/10.1371/journal.pone.0143803	General population	50-59	41	3	0.0731707	ELISA	Yes
2012-11-01	2013-04-30	Greece	EL522	EL522	https://doi.org/10.1371/journal.pone.0143803	General population	60-69	43	2	0.0465116	ELISA	Yes
2012-11-01	2013-04-30	Greece	EL522	EL522	https://doi.org/10.1371/journal.pone.0143803	General population	70-79	20	1	0.05	ELISA	Yes
2012-11-01	2013-04-30	Greece	EL522	EL522	https://doi.org/10.1371/journal.pone.0143803	General population	80-100	9	2	0.222222	ELISA	Yes
2012-11-01	2013-04-30	Greece	EL523	EL523	https://doi.org/10.1371/journal.pone.0143803	General population	10-19	4	1	0.25	ELISA	Yes
2012-11-01	2013-04-30	Greece	EL523	EL523	https://doi.org/10.1371/journal.pone.0143803	General population	20-29	6	0	0	ELISA	Yes
2012-11-01	2013-04-30	Greece	EL523	EL523	https://doi.org/10.1371/journal.pone.0143803	General population	30-39	4	0	0	ELISA	Yes
2012-11-01	2013-04-30	Greece	EL523	EL523	https://doi.org/10.1371/journal.pone.0143803	General population	40-49	5	0	0	ELISA	Yes
2012-11-01	2013-04-30	Greece	EL523	EL523	https://doi.org/10.1371/journal.pone.0143803	General population	50-59	4	0	0	ELISA	Yes
2012-11-01	2013-04-30	Greece	EL523	EL523	https://doi.org/10.1371/journal.pone.0143803	General population	60-69	5	0	0	ELISA	Yes
2012-11-01	2013-04-30	Greece	EL523	EL523	https://doi.org/10.1371/journal.pone.0143803	General population	70-79	4	0	0	ELISA	Yes
2012-11-01	2013-04-30	Greece	EL523	EL523	https://doi.org/10.1371/journal.pone.0143803	General population	80-100	1	0	0	ELISA	Yes
2012-11-01	2013-04-30	Greece	EL524	EL524	https://doi.org/10.1371/journal.pone.0143803	General population	0-9	1	0	0	ELISA	Yes
2012-11-01	2013-04-30	Greece	EL524	EL524	https://doi.org/10.1371/journal.pone.0143803	General population	10-19	7	0	0	ELISA	Yes
2012-11-01	2013-04-30	Greece	EL524	EL524	https://doi.org/10.1371/journal.pone.0143803	General population	20-29	8	0	0	ELISA	Yes
2012-11-01	2013-04-30	Greece	EL524	EL524	https://doi.org/10.1371/journal.pone.0143803	General population	30-39	6	0	0	ELISA	Yes
2012-11-01	2013-04-30	Greece	EL524	EL524	https://doi.org/10.1371/journal.pone.0143803	General population	40-49	8	0	0	ELISA	Yes
2012-11-01	2013-04-30	Greece	EL524	EL524	https://doi.org/10.1371/journal.pone.0143803	General population	50-59	11	0	0	ELISA	Yes
2012-11-01	2013-04-30	Greece	EL524	EL524	https://doi.org/10.1371/journal.pone.0143803	General population	60-69	4	0	0	ELISA	Yes
2012-11-01	2013-04-30	Greece	EL524	EL524	https://doi.org/10.1371/journal.pone.0143803	General population	70-79	7	0	0	ELISA	Yes
2012-11-01	2013-04-30	Greece	EL524	EL524	https://doi.org/10.1371/journal.pone.0143803	General population	80-100	1	0	0	ELISA	Yes
2012-11-01	2013-04-30	Greece	EL525	EL525	https://doi.org/10.1371/journal.pone.0143803	General population	0-9	1	0	0	ELISA	Yes
2012-11-01	2013-04-30	Greece	EL525	EL525	https://doi.org/10.1371/journal.pone.0143803	General population	10-19	4	0	0	ELISA	Yes
2012-11-01	2013-04-30	Greece	EL525	EL525	https://doi.org/10.1371/journal.pone.0143803	General population	20-29	13	0	0	ELISA	Yes
2012-11-01	2013-04-30	Greece	EL525	EL525	https://doi.org/10.1371/journal.pone.0143803	General population	30-39	4	0	0	ELISA	Yes
2012-11-01	2013-04-30	Greece	EL525	EL525	https://doi.org/10.1371/journal.pone.0143803	General population	40-49	8	0	0	ELISA	Yes
2012-11-01	2013-04-30	Greece	EL525	EL525	https://doi.org/10.1371/journal.pone.0143803	General population	50-59	6	0	0	ELISA	Yes
2012-11-01	2013-04-30	Greece	EL525	EL525	https://doi.org/10.1371/journal.pone.0143803	General population	60-69	5	0	0	ELISA	Yes
2012-11-01	2013-04-30	Greece	EL525	EL525	https://doi.org/10.1371/journal.pone.0143803	General population	70-79	5	0	0	ELISA	Yes
2012-11-01	2013-04-30	Greece	EL525	EL525	https://doi.org/10.1371/journal.pone.0143803	General population	80-100	1	0	0	ELISA	Yes
2012-11-01	2013-04-30	Greece	EL526	EL526	https://doi.org/10.1371/journal.pone.0143803	General population	0-9	4	0	0	ELISA	Yes
2012-11-01	2013-04-30	Greece	EL526	EL526	https://doi.org/10.1371/journal.pone.0143803	General population	10-19	7	2	0.285714	ELISA	Yes
2012-11-01	2013-04-30	Greece	EL526	EL526	https://doi.org/10.1371/journal.pone.0143803	General population	20-29	10	0	0	ELISA	Yes
2012-11-01	2013-04-30	Greece	EL526	EL526	https://doi.org/10.1371/journal.pone.0143803	General population	30-39	8	0	0	ELISA	Yes
2012-11-01	2013-04-30	Greece	EL526	EL526	https://doi.org/10.1371/journal.pone.0143803	General population	40-49	13	0	0	ELISA	Yes
2012-11-01	2013-04-30	Greece	EL526	EL526	https://doi.org/10.1371/journal.pone.0143803	General population	50-59	9	0	0	ELISA	Yes
2012-11-01	2013-04-30	Greece	EL526	EL526	https://doi.org/10.1371/journal.pone.0143803	General population	60-69	11	0	0	ELISA	Yes
2012-11-01	2013-04-30	Greece	EL526	EL526	https://doi.org/10.1371/journal.pone.0143803	General population	70-79	9	0	0	ELISA	Yes
2012-11-01	2013-04-30	Greece	EL526	EL526	https://doi.org/10.1371/journal.pone.0143803	General population	80-100	2	0	0	ELISA	Yes
2012-11-01	2013-04-30	Greece	EL527	EL527	https://doi.org/10.1371/journal.pone.0143803	General population	20-29	11	0	0	ELISA	Yes
2012-11-01	2013-04-30	Greece	EL527	EL527	https://doi.org/10.1371/journal.pone.0143803	General population	30-39	2	0	0	ELISA	Yes
2012-11-01	2013-04-30	Greece	EL527	EL527	https://doi.org/10.1371/journal.pone.0143803	General population	40-49	7	0	0	ELISA	Yes
2012-11-01	2013-04-30	Greece	EL527	EL527	https://doi.org/10.1371/journal.pone.0143803	General population	50-59	7	0	0	ELISA	Yes
2012-11-01	2013-04-30	Greece	EL527	EL527	https://doi.org/10.1371/journal.pone.0143803	General population	60-69	7	0	0	ELISA	Yes
2012-11-01	2013-04-30	Greece	EL527	EL527	https://doi.org/10.1371/journal.pone.0143803	General population	70-79	3	0	0	ELISA	Yes
2012-11-01	2013-04-30	Greece	EL527	EL527	https://doi.org/10.1371/journal.pone.0143803	General population	80-100	1	0	0	ELISA	Yes
2012-11-01	2013-04-30	Greece	EL531	EL531	https://doi.org/10.1371/journal.pone.0143803	General population	0-9	4	0	0	ELISA	Yes
2012-11-01	2013-04-30	Greece	EL531	EL531	https://doi.org/10.1371/journal.pone.0143803	General population	10-19	13	1	0.0769231	ELISA	Yes
2012-11-01	2013-04-30	Greece	EL531	EL531	https://doi.org/10.1371/journal.pone.0143803	General population	20-29	7	0	0	ELISA	Yes
2012-11-01	2013-04-30	Greece	EL531	EL531	https://doi.org/10.1371/journal.pone.0143803	General population	30-39	8	0	0	ELISA	Yes
2012-11-01	2013-04-30	Greece	EL531	EL531	https://doi.org/10.1371/journal.pone.0143803	General population	40-49	13	0	0	ELISA	Yes
2012-11-01	2013-04-30	Greece	EL531	EL531	https://doi.org/10.1371/journal.pone.0143803	General population	50-59	7	0	0	ELISA	Yes
2012-11-01	2013-04-30	Greece	EL531	EL531	https://doi.org/10.1371/journal.pone.0143803	General population	60-69	9	0	0	ELISA	Yes
2012-11-01	2013-04-30	Greece	EL531	EL531	https://doi.org/10.1371/journal.pone.0143803	General population	70-79	8	0	0	ELISA	Yes
2012-11-01	2013-04-30	Greece	EL531	EL531	https://doi.org/10.1371/journal.pone.0143803	General population	80-100	1	0	0	ELISA	Yes
2012-11-01	2013-04-30	Greece	EL532	EL532	https://doi.org/10.1371/journal.pone.0143803	General population	0-9	2	0	0	ELISA	Yes
2012-11-01	2013-04-30	Greece	EL532	EL532	https://doi.org/10.1371/journal.pone.0143803	General population	10-19	3	0	0	ELISA	Yes
2012-11-01	2013-04-30	Greece	EL532	EL532	https://doi.org/10.1371/journal.pone.0143803	General population	20-29	1	0	0	ELISA	Yes
2012-11-01	2013-04-30	Greece	EL532	EL532	https://doi.org/10.1371/journal.pone.0143803	General population	30-39	4	0	0	ELISA	Yes
2012-11-01	2013-04-30	Greece	EL532	EL532	https://doi.org/10.1371/journal.pone.0143803	General population	40-49	4	0	0	ELISA	Yes
2012-11-01	2013-04-30	Greece	EL532	EL532	https://doi.org/10.1371/journal.pone.0143803	General population	50-59	2	0	0	ELISA	Yes
2012-11-01	2013-04-30	Greece	EL532	EL532	https://doi.org/10.1371/journal.pone.0143803	General population	60-69	2	0	0	ELISA	Yes
2012-11-01	2013-04-30	Greece	EL532	EL532	https://doi.org/10.1371/journal.pone.0143803	General population	70-79	1	0	0	ELISA	Yes
2012-11-01	2013-04-30	Greece	EL532	EL532	https://doi.org/10.1371/journal.pone.0143803	General population	80-100	1	0	0	ELISA	Yes
2012-11-01	2013-04-30	Greece	EL533	EL533	https://doi.org/10.1371/journal.pone.0143803	General population	0-9	2	0	0	ELISA	Yes
2012-11-01	2013-04-30	Greece	EL533	EL533	https://doi.org/10.1371/journal.pone.0143803	General population	10-19	1	0	0	ELISA	Yes
2012-11-01	2013-04-30	Greece	EL533	EL533	https://doi.org/10.1371/journal.pone.0143803	General population	20-29	5	0	0	ELISA	Yes
2012-11-01	2013-04-30	Greece	EL533	EL533	https://doi.org/10.1371/journal.pone.0143803	General population	30-39	4	0	0	ELISA	Yes
2012-11-01	2013-04-30	Greece	EL533	EL533	https://doi.org/10.1371/journal.pone.0143803	General population	40-49	2	0	0	ELISA	Yes
2012-11-01	2013-04-30	Greece	EL533	EL533	https://doi.org/10.1371/journal.pone.0143803	General population	60-69	2	0	0	ELISA	Yes
2012-11-01	2013-04-30	Greece	EL533	EL533	https://doi.org/10.1371/journal.pone.0143803	General population	70-79	3	0	0	ELISA	Yes
2012-11-01	2013-04-30	Greece	EL533	EL533	https://doi.org/10.1371/journal.pone.0143803	General population	80-100	1	0	0	ELISA	Yes
2012-11-01	2013-04-30	Greece	EL541	EL541	https://doi.org/10.1371/journal.pone.0143803	General population	0-9	2	0	0	ELISA	Yes
2012-11-01	2013-04-30	Greece	EL541	EL541	https://doi.org/10.1371/journal.pone.0143803	General population	10-19	2	0	0	ELISA	Yes
2012-11-01	2013-04-30	Greece	EL541	EL541	https://doi.org/10.1371/journal.pone.0143803	General population	20-29	12	0	0	ELISA	Yes
2012-11-01	2013-04-30	Greece	EL541	EL541	https://doi.org/10.1371/journal.pone.0143803	General population	30-39	6	0	0	ELISA	Yes
2012-11-01	2013-04-30	Greece	EL541	EL541	https://doi.org/10.1371/journal.pone.0143803	General population	40-49	8	0	0	ELISA	Yes
2012-11-01	2013-04-30	Greece	EL541	EL541	https://doi.org/10.1371/journal.pone.0143803	General population	50-59	5	0	0	ELISA	Yes
2012-11-01	2013-04-30	Greece	EL541	EL541	https://doi.org/10.1371/journal.pone.0143803	General population	60-69	8	0	0	ELISA	Yes
2012-11-01	2013-04-30	Greece	EL541	EL541	https://doi.org/10.1371/journal.pone.0143803	General population	70-79	4	1	0.25	ELISA	Yes
2012-11-01	2013-04-30	Greece	EL541	EL541	https://doi.org/10.1371/journal.pone.0143803	General population	80-100	2	0	0	ELISA	Yes
2012-11-01	2013-04-30	Greece	EL542	EL542	https://doi.org/10.1371/journal.pone.0143803	General population	0-9	2	0	0	ELISA	Yes
2012-11-01	2013-04-30	Greece	EL542	EL542	https://doi.org/10.1371/journal.pone.0143803	General population	10-19	2	0	0	ELISA	Yes
2012-11-01	2013-04-30	Greece	EL542	EL542	https://doi.org/10.1371/journal.pone.0143803	General population	20-29	1	0	0	ELISA	Yes
2012-11-01	2013-04-30	Greece	EL542	EL542	https://doi.org/10.1371/journal.pone.0143803	General population	30-39	2	0	0	ELISA	Yes
2012-11-01	2013-04-30	Greece	EL542	EL542	https://doi.org/10.1371/journal.pone.0143803	General population	40-49	2	0	0	ELISA	Yes
2012-11-01	2013-04-30	Greece	EL542	EL542	https://doi.org/10.1371/journal.pone.0143803	General population	50-59	3	0	0	ELISA	Yes
2012-11-01	2013-04-30	Greece	EL542	EL542	https://doi.org/10.1371/journal.pone.0143803	General population	60-69	2	0	0	ELISA	Yes
2012-11-01	2013-04-30	Greece	EL542	EL542	https://doi.org/10.1371/journal.pone.0143803	General population	70-79	2	1	0.5	ELISA	Yes
2012-11-01	2013-04-30	Greece	EL542	EL542	https://doi.org/10.1371/journal.pone.0143803	General population	80-100	1	0	0	ELISA	Yes
2012-11-01	2013-04-30	Greece	EL543	EL543	https://doi.org/10.1371/journal.pone.0143803	General population	0-9	7	0	0	ELISA	Yes
2012-11-01	2013-04-30	Greece	EL543	EL543	https://doi.org/10.1371/journal.pone.0143803	General population	10-19	7	0	0	ELISA	Yes
2012-11-01	2013-04-30	Greece	EL543	EL543	https://doi.org/10.1371/journal.pone.0143803	General population	20-29	7	0	0	ELISA	Yes
2012-11-01	2013-04-30	Greece	EL543	EL543	https://doi.org/10.1371/journal.pone.0143803	General population	30-39	9	0	0	ELISA	Yes
2012-11-01	2013-04-30	Greece	EL543	EL543	https://doi.org/10.1371/journal.pone.0143803	General population	40-49	12	0	0	ELISA	Yes
2012-11-01	2013-04-30	Greece	EL543	EL543	https://doi.org/10.1371/journal.pone.0143803	General population	50-59	3	0	0	ELISA	Yes
2012-11-01	2013-04-30	Greece	EL543	EL543	https://doi.org/10.1371/journal.pone.0143803	General population	60-69	9	1	0.111111	ELISA	Yes
2012-11-01	2013-04-30	Greece	EL543	EL543	https://doi.org/10.1371/journal.pone.0143803	General population	70-79	6	0	0	ELISA	Yes
2012-11-01	2013-04-30	Greece	EL543	EL543	https://doi.org/10.1371/journal.pone.0143803	General population	80-100	2	0	0	ELISA	Yes
2012-11-01	2013-04-30	Greece	EL611	EL611	https://doi.org/10.1371/journal.pone.0143803	General population	0-9	4	0	0	ELISA	Yes
2012-11-01	2013-04-30	Greece	EL611	EL611	https://doi.org/10.1371/journal.pone.0143803	General population	10-19	16	1	0.0625	ELISA	Yes
2012-11-01	2013-04-30	Greece	EL611	EL611	https://doi.org/10.1371/journal.pone.0143803	General population	20-29	9	0	0	ELISA	Yes
2012-11-01	2013-04-30	Greece	EL611	EL611	https://doi.org/10.1371/journal.pone.0143803	General population	30-39	4	1	0.25	ELISA	Yes
2012-11-01	2013-04-30	Greece	EL611	EL611	https://doi.org/10.1371/journal.pone.0143803	General population	40-49	17	1	0.0588235	ELISA	Yes
2012-11-01	2013-04-30	Greece	EL611	EL611	https://doi.org/10.1371/journal.pone.0143803	General population	50-59	14	0	0	ELISA	Yes
2012-11-01	2013-04-30	Greece	EL611	EL611	https://doi.org/10.1371/journal.pone.0143803	General population	60-69	15	1	0.0666667	ELISA	Yes
2012-11-01	2013-04-30	Greece	EL611	EL611	https://doi.org/10.1371/journal.pone.0143803	General population	70-79	11	1	0.0909091	ELISA	Yes
2012-11-01	2013-04-30	Greece	EL611	EL611	https://doi.org/10.1371/journal.pone.0143803	General population	80-100	4	0	0	ELISA	Yes
2012-11-01	2013-04-30	Greece	EL612	EL612	https://doi.org/10.1371/journal.pone.0143803	General population	0-9	10	0	0	ELISA	Yes
2012-11-01	2013-04-30	Greece	EL612	EL612	https://doi.org/10.1371/journal.pone.0143803	General population	10-19	8	0	0	ELISA	Yes
2012-11-01	2013-04-30	Greece	EL612	EL612	https://doi.org/10.1371/journal.pone.0143803	General population	20-29	18	0	0	ELISA	Yes
2012-11-01	2013-04-30	Greece	EL612	EL612	https://doi.org/10.1371/journal.pone.0143803	General population	30-39	23	0	0	ELISA	Yes
2012-11-01	2013-04-30	Greece	EL612	EL612	https://doi.org/10.1371/journal.pone.0143803	General population	40-49	10	0	0	ELISA	Yes
2012-11-01	2013-04-30	Greece	EL612	EL612	https://doi.org/10.1371/journal.pone.0143803	General population	50-59	13	0	0	ELISA	Yes
2012-11-01	2013-04-30	Greece	EL612	EL612	https://doi.org/10.1371/journal.pone.0143803	General population	60-69	7	0	0	ELISA	Yes
2012-11-01	2013-04-30	Greece	EL612	EL612	https://doi.org/10.1371/journal.pone.0143803	General population	70-79	10	0	0	ELISA	Yes
2012-11-01	2013-04-30	Greece	EL612	EL612	https://doi.org/10.1371/journal.pone.0143803	General population	80-100	3	0	0	ELISA	Yes
2012-11-01	2013-04-30	Greece	EL613	EL613	https://doi.org/10.1371/journal.pone.0143803	General population	0-9	7	0	0	ELISA	Yes
2012-11-01	2013-04-30	Greece	EL613	EL613	https://doi.org/10.1371/journal.pone.0143803	General population	10-19	10	0	0	ELISA	Yes
2012-11-01	2013-04-30	Greece	EL613	EL613	https://doi.org/10.1371/journal.pone.0143803	General population	20-29	10	0	0	ELISA	Yes
2012-11-01	2013-04-30	Greece	EL613	EL613	https://doi.org/10.1371/journal.pone.0143803	General population	30-39	13	0	0	ELISA	Yes
2012-11-01	2013-04-30	Greece	EL613	EL613	https://doi.org/10.1371/journal.pone.0143803	General population	40-49	6	0	0	ELISA	Yes
2012-11-01	2013-04-30	Greece	EL613	EL613	https://doi.org/10.1371/journal.pone.0143803	General population	50-59	12	0	0	ELISA	Yes
2012-11-01	2013-04-30	Greece	EL613	EL613	https://doi.org/10.1371/journal.pone.0143803	General population	60-69	7	0	0	ELISA	Yes
2012-11-01	2013-04-30	Greece	EL613	EL613	https://doi.org/10.1371/journal.pone.0143803	General population	70-79	9	0	0	ELISA	Yes
2012-11-01	2013-04-30	Greece	EL613	EL613	https://doi.org/10.1371/journal.pone.0143803	General population	80-100	2	0	0	ELISA	Yes
2012-11-01	2013-04-30	Greece	EL621	EL621	https://doi.org/10.1371/journal.pone.0143803	General population	0-9	5	0	0	ELISA	Yes
2012-11-01	2013-04-30	Greece	EL621	EL621	https://doi.org/10.1371/journal.pone.0143803	General population	10-19	3	0	0	ELISA	Yes
2012-11-01	2013-04-30	Greece	EL621	EL621	https://doi.org/10.1371/journal.pone.0143803	General population	20-29	2	0	0	ELISA	Yes
2012-11-01	2013-04-30	Greece	EL621	EL621	https://doi.org/10.1371/journal.pone.0143803	General population	30-39	7	0	0	ELISA	Yes
2012-11-01	2013-04-30	Greece	EL621	EL621	https://doi.org/10.1371/journal.pone.0143803	General population	40-49	6	0	0	ELISA	Yes
2012-11-01	2013-04-30	Greece	EL621	EL621	https://doi.org/10.1371/journal.pone.0143803	General population	50-59	3	1	0.333333	ELISA	Yes
2012-11-01	2013-04-30	Greece	EL621	EL621	https://doi.org/10.1371/journal.pone.0143803	General population	60-69	5	0	0	ELISA	Yes
2012-11-01	2013-04-30	Greece	EL621	EL621	https://doi.org/10.1371/journal.pone.0143803	General population	70-79	3	0	0	ELISA	Yes
2012-11-01	2013-04-30	Greece	EL621	EL621	https://doi.org/10.1371/journal.pone.0143803	General population	80-100	2	0	0	ELISA	Yes
2012-11-01	2013-04-30	Greece	EL622	EL622	https://doi.org/10.1371/journal.pone.0143803	General population	0-9	3	1	0.333333	ELISA	Yes
2012-11-01	2013-04-30	Greece	EL622	EL622	https://doi.org/10.1371/journal.pone.0143803	General population	10-19	6	0	0	ELISA	Yes
2012-11-01	2013-04-30	Greece	EL622	EL622	https://doi.org/10.1371/journal.pone.0143803	General population	20-29	3	0	0	ELISA	Yes
2012-11-01	2013-04-30	Greece	EL622	EL622	https://doi.org/10.1371/journal.pone.0143803	General population	30-39	3	0	0	ELISA	Yes
2012-11-01	2013-04-30	Greece	EL622	EL622	https://doi.org/10.1371/journal.pone.0143803	General population	40-49	8	0	0	ELISA	Yes
2012-11-01	2013-04-30	Greece	EL622	EL622	https://doi.org/10.1371/journal.pone.0143803	General population	50-59	8	0	0	ELISA	Yes
2012-11-01	2013-04-30	Greece	EL622	EL622	https://doi.org/10.1371/journal.pone.0143803	General population	60-69	7	0	0	ELISA	Yes
2012-11-01	2013-04-30	Greece	EL622	EL622	https://doi.org/10.1371/journal.pone.0143803	General population	70-79	2	0	0	ELISA	Yes
2012-11-01	2013-04-30	Greece	EL622	EL622	https://doi.org/10.1371/journal.pone.0143803	General population	80-100	1	0	0	ELISA	Yes
2012-11-01	2013-04-30	Greece	EL631	EL631	https://doi.org/10.1371/journal.pone.0143803	General population	0-9	14	1	0.0714286	ELISA	Yes
2012-11-01	2013-04-30	Greece	EL631	EL631	https://doi.org/10.1371/journal.pone.0143803	General population	10-19	5	0	0	ELISA	Yes
2012-11-01	2013-04-30	Greece	EL631	EL631	https://doi.org/10.1371/journal.pone.0143803	General population	20-29	6	0	0	ELISA	Yes
2012-11-01	2013-04-30	Greece	EL631	EL631	https://doi.org/10.1371/journal.pone.0143803	General population	30-39	9	0	0	ELISA	Yes
2012-11-01	2013-04-30	Greece	EL631	EL631	https://doi.org/10.1371/journal.pone.0143803	General population	40-49	12	2	0.166667	ELISA	Yes
2012-11-01	2013-04-30	Greece	EL631	EL631	https://doi.org/10.1371/journal.pone.0143803	General population	50-59	14	0	0	ELISA	Yes
2012-11-01	2013-04-30	Greece	EL631	EL631	https://doi.org/10.1371/journal.pone.0143803	General population	60-69	11	0	0	ELISA	Yes
2012-11-01	2013-04-30	Greece	EL631	EL631	https://doi.org/10.1371/journal.pone.0143803	General population	70-79	6	0	0	ELISA	Yes
2012-11-01	2013-04-30	Greece	EL631	EL631	https://doi.org/10.1371/journal.pone.0143803	General population	80-100	3	0	0	ELISA	Yes
2012-11-01	2013-04-30	Greece	EL632	EL632	https://doi.org/10.1371/journal.pone.0143803	General population	0-9	11	0	0	ELISA	Yes
2012-11-01	2013-04-30	Greece	EL632	EL632	https://doi.org/10.1371/journal.pone.0143803	General population	10-19	15	0	0	ELISA	Yes
2012-11-01	2013-04-30	Greece	EL632	EL632	https://doi.org/10.1371/journal.pone.0143803	General population	20-29	15	0	0	ELISA	Yes
2012-11-01	2013-04-30	Greece	EL632	EL632	https://doi.org/10.1371/journal.pone.0143803	General population	30-39	20	0	0	ELISA	Yes
2012-11-01	2013-04-30	Greece	EL632	EL632	https://doi.org/10.1371/journal.pone.0143803	General population	40-49	20	0	0	ELISA	Yes
2012-11-01	2013-04-30	Greece	EL632	EL632	https://doi.org/10.1371/journal.pone.0143803	General population	50-59	13	0	0	ELISA	Yes
2012-11-01	2013-04-30	Greece	EL632	EL632	https://doi.org/10.1371/journal.pone.0143803	General population	60-69	8	0	0	ELISA	Yes
2012-11-01	2013-04-30	Greece	EL632	EL632	https://doi.org/10.1371/journal.pone.0143803	General population	70-79	13	1	0.0769231	ELISA	Yes
2012-11-01	2013-04-30	Greece	EL632	EL632	https://doi.org/10.1371/journal.pone.0143803	General population	80-100	3	0	0	ELISA	Yes
2012-11-01	2013-04-30	Greece	EL633	EL633	https://doi.org/10.1371/journal.pone.0143803	General population	0-9	13	0	0	ELISA	Yes
2012-11-01	2013-04-30	Greece	EL633	EL633	https://doi.org/10.1371/journal.pone.0143803	General population	10-19	6	0	0	ELISA	Yes
2012-11-01	2013-04-30	Greece	EL633	EL633	https://doi.org/10.1371/journal.pone.0143803	General population	20-29	9	0	0	ELISA	Yes
2012-11-01	2013-04-30	Greece	EL633	EL633	https://doi.org/10.1371/journal.pone.0143803	General population	30-39	12	0	0	ELISA	Yes
2012-11-01	2013-04-30	Greece	EL633	EL633	https://doi.org/10.1371/journal.pone.0143803	General population	40-49	9	0	0	ELISA	Yes
2012-11-01	2013-04-30	Greece	EL633	EL633	https://doi.org/10.1371/journal.pone.0143803	General population	50-59	6	0	0	ELISA	Yes
2012-11-01	2013-04-30	Greece	EL633	EL633	https://doi.org/10.1371/journal.pone.0143803	General population	60-69	5	0	0	ELISA	Yes
2012-11-01	2013-04-30	Greece	EL633	EL633	https://doi.org/10.1371/journal.pone.0143803	General population	70-79	7	0	0	ELISA	Yes
2012-11-01	2013-04-30	Greece	EL633	EL633	https://doi.org/10.1371/journal.pone.0143803	General population	80-100	3	0	0	ELISA	Yes
2012-11-01	2013-04-30	Greece	EL641	EL641	https://doi.org/10.1371/journal.pone.0143803	General population	0-9	1	0	0	ELISA	Yes
2012-11-01	2013-04-30	Greece	EL641	EL641	https://doi.org/10.1371/journal.pone.0143803	General population	10-19	3	0	0	ELISA	Yes
2012-11-01	2013-04-30	Greece	EL641	EL641	https://doi.org/10.1371/journal.pone.0143803	General population	20-29	12	0	0	ELISA	Yes
2012-11-01	2013-04-30	Greece	EL641	EL641	https://doi.org/10.1371/journal.pone.0143803	General population	30-39	6	0	0	ELISA	Yes
2012-11-01	2013-04-30	Greece	EL641	EL641	https://doi.org/10.1371/journal.pone.0143803	General population	40-49	9	0	0	ELISA	Yes
2012-11-01	2013-04-30	Greece	EL641	EL641	https://doi.org/10.1371/journal.pone.0143803	General population	50-59	5	0	0	ELISA	Yes
2012-11-01	2013-04-30	Greece	EL641	EL641	https://doi.org/10.1371/journal.pone.0143803	General population	60-69	7	0	0	ELISA	Yes
2012-11-01	2013-04-30	Greece	EL641	EL641	https://doi.org/10.1371/journal.pone.0143803	General population	70-79	3	0	0	ELISA	Yes
2012-11-01	2013-04-30	Greece	EL641	EL641	https://doi.org/10.1371/journal.pone.0143803	General population	80-100	2	0	0	ELISA	Yes
2012-11-01	2013-04-30	Greece	EL642	EL642	https://doi.org/10.1371/journal.pone.0143803	General population	0-9	1	0	0	ELISA	Yes
2012-11-01	2013-04-30	Greece	EL642	EL642	https://doi.org/10.1371/journal.pone.0143803	General population	10-19	11	0	0	ELISA	Yes
2012-11-01	2013-04-30	Greece	EL642	EL642	https://doi.org/10.1371/journal.pone.0143803	General population	20-29	19	0	0	ELISA	Yes
2012-11-01	2013-04-30	Greece	EL642	EL642	https://doi.org/10.1371/journal.pone.0143803	General population	30-39	10	0	0	ELISA	Yes
2012-11-01	2013-04-30	Greece	EL642	EL642	https://doi.org/10.1371/journal.pone.0143803	General population	40-49	7	0	0	ELISA	Yes
2012-11-01	2013-04-30	Greece	EL642	EL642	https://doi.org/10.1371/journal.pone.0143803	General population	50-59	14	0	0	ELISA	Yes
2012-11-01	2013-04-30	Greece	EL642	EL642	https://doi.org/10.1371/journal.pone.0143803	General population	60-69	6	0	0	ELISA	Yes
2012-11-01	2013-04-30	Greece	EL642	EL642	https://doi.org/10.1371/journal.pone.0143803	General population	70-79	8	0	0	ELISA	Yes
2012-11-01	2013-04-30	Greece	EL642	EL642	https://doi.org/10.1371/journal.pone.0143803	General population	80-100	2	1	0.5	ELISA	Yes
2012-11-01	2013-04-30	Greece	EL643	EL643	https://doi.org/10.1371/journal.pone.0143803	General population	10-19	2	0	0	ELISA	Yes
2012-11-01	2013-04-30	Greece	EL643	EL643	https://doi.org/10.1371/journal.pone.0143803	General population	20-29	1	0	0	ELISA	Yes
2012-11-01	2013-04-30	Greece	EL643	EL643	https://doi.org/10.1371/journal.pone.0143803	General population	30-39	4	0	0	ELISA	Yes
2012-11-01	2013-04-30	Greece	EL643	EL643	https://doi.org/10.1371/journal.pone.0143803	General population	40-49	1	0	0	ELISA	Yes
2012-11-01	2013-04-30	Greece	EL643	EL643	https://doi.org/10.1371/journal.pone.0143803	General population	50-59	2	0	0	ELISA	Yes
2012-11-01	2013-04-30	Greece	EL643	EL643	https://doi.org/10.1371/journal.pone.0143803	General population	60-69	1	0	0	ELISA	Yes
2012-11-01	2013-04-30	Greece	EL643	EL643	https://doi.org/10.1371/journal.pone.0143803	General population	70-79	1	0	0	ELISA	Yes
2012-11-01	2013-04-30	Greece	EL644	EL644	https://doi.org/10.1371/journal.pone.0143803	General population	0-9	9	0	0	ELISA	Yes
2012-11-01	2013-04-30	Greece	EL644	EL644	https://doi.org/10.1371/journal.pone.0143803	General population	10-19	4	0	0	ELISA	Yes
2012-11-01	2013-04-30	Greece	EL644	EL644	https://doi.org/10.1371/journal.pone.0143803	General population	20-29	12	0	0	ELISA	Yes
2012-11-01	2013-04-30	Greece	EL644	EL644	https://doi.org/10.1371/journal.pone.0143803	General population	30-39	4	0	0	ELISA	Yes
2012-11-01	2013-04-30	Greece	EL644	EL644	https://doi.org/10.1371/journal.pone.0143803	General population	40-49	9	0	0	ELISA	Yes
2012-11-01	2013-04-30	Greece	EL644	EL644	https://doi.org/10.1371/journal.pone.0143803	General population	50-59	10	0	0	ELISA	Yes
2012-11-01	2013-04-30	Greece	EL644	EL644	https://doi.org/10.1371/journal.pone.0143803	General population	60-69	8	0	0	ELISA	Yes
2012-11-01	2013-04-30	Greece	EL644	EL644	https://doi.org/10.1371/journal.pone.0143803	General population	70-79	6	0	0	ELISA	Yes
2012-11-01	2013-04-30	Greece	EL644	EL644	https://doi.org/10.1371/journal.pone.0143803	General population	80-100	3	1	0.333333	ELISA	Yes
2012-11-01	2013-04-30	Greece	EL645	EL645	https://doi.org/10.1371/journal.pone.0143803	General population	0-9	1	0	0	ELISA	Yes
2012-11-01	2013-04-30	Greece	EL645	EL645	https://doi.org/10.1371/journal.pone.0143803	General population	10-19	3	0	0	ELISA	Yes
2012-11-01	2013-04-30	Greece	EL645	EL645	https://doi.org/10.1371/journal.pone.0143803	General population	20-29	1	0	0	ELISA	Yes
2012-11-01	2013-04-30	Greece	EL645	EL645	https://doi.org/10.1371/journal.pone.0143803	General population	30-39	3	0	0	ELISA	Yes
2012-11-01	2013-04-30	Greece	EL645	EL645	https://doi.org/10.1371/journal.pone.0143803	General population	40-49	4	0	0	ELISA	Yes
2012-11-01	2013-04-30	Greece	EL645	EL645	https://doi.org/10.1371/journal.pone.0143803	General population	50-59	2	0	0	ELISA	Yes
2012-11-01	2013-04-30	Greece	EL645	EL645	https://doi.org/10.1371/journal.pone.0143803	General population	70-79	3	0	0	ELISA	Yes
2012-11-01	2013-04-30	Greece	EL645	EL645	https://doi.org/10.1371/journal.pone.0143803	General population	80-100	1	0	0	ELISA	Yes
2012-11-01	2013-04-30	Greece	EL651	EL651	https://doi.org/10.1371/journal.pone.0143803	General population	0-9	3	0	0	ELISA	Yes
2012-11-01	2013-04-30	Greece	EL651	EL651	https://doi.org/10.1371/journal.pone.0143803	General population	10-19	11	0	0	ELISA	Yes
2012-11-01	2013-04-30	Greece	EL651	EL651	https://doi.org/10.1371/journal.pone.0143803	General population	20-29	8	0	0	ELISA	Yes
2012-11-01	2013-04-30	Greece	EL651	EL651	https://doi.org/10.1371/journal.pone.0143803	General population	30-39	12	0	0	ELISA	Yes
2012-11-01	2013-04-30	Greece	EL651	EL651	https://doi.org/10.1371/journal.pone.0143803	General population	40-49	8	0	0	ELISA	Yes
2012-11-01	2013-04-30	Greece	EL651	EL651	https://doi.org/10.1371/journal.pone.0143803	General population	50-59	14	0	0	ELISA	Yes
2012-11-01	2013-04-30	Greece	EL651	EL651	https://doi.org/10.1371/journal.pone.0143803	General population	60-69	10	0	0	ELISA	Yes
2012-11-01	2013-04-30	Greece	EL651	EL651	https://doi.org/10.1371/journal.pone.0143803	General population	70-79	7	0	0	ELISA	Yes
2012-11-01	2013-04-30	Greece	EL651	EL651	https://doi.org/10.1371/journal.pone.0143803	General population	80-100	3	0	0	ELISA	Yes
2012-11-01	2013-04-30	Greece	EL652	EL652	https://doi.org/10.1371/journal.pone.0143803	General population	0-9	7	0	0	ELISA	Yes
2012-11-01	2013-04-30	Greece	EL652	EL652	https://doi.org/10.1371/journal.pone.0143803	General population	10-19	5	0	0	ELISA	Yes
2012-11-01	2013-04-30	Greece	EL652	EL652	https://doi.org/10.1371/journal.pone.0143803	General population	20-29	8	0	0	ELISA	Yes
2012-11-01	2013-04-30	Greece	EL652	EL652	https://doi.org/10.1371/journal.pone.0143803	General population	30-39	9	0	0	ELISA	Yes
2012-11-01	2013-04-30	Greece	EL652	EL652	https://doi.org/10.1371/journal.pone.0143803	General population	40-49	8	0	0	ELISA	Yes
2012-11-01	2013-04-30	Greece	EL652	EL652	https://doi.org/10.1371/journal.pone.0143803	General population	50-59	9	0	0	ELISA	Yes
2012-11-01	2013-04-30	Greece	EL652	EL652	https://doi.org/10.1371/journal.pone.0143803	General population	60-69	4	0	0	ELISA	Yes
2012-11-01	2013-04-30	Greece	EL652	EL652	https://doi.org/10.1371/journal.pone.0143803	General population	70-79	4	0	0	ELISA	Yes
2012-11-01	2013-04-30	Greece	EL652	EL652	https://doi.org/10.1371/journal.pone.0143803	General population	80-100	2	0	0	ELISA	Yes
2012-11-01	2013-04-30	Greece	EL653	EL653	https://doi.org/10.1371/journal.pone.0143803	General population	0-9	4	0	0	ELISA	Yes
2012-11-01	2013-04-30	Greece	EL653	EL653	https://doi.org/10.1371/journal.pone.0143803	General population	10-19	9	0	0	ELISA	Yes
2012-11-01	2013-04-30	Greece	EL653	EL653	https://doi.org/10.1371/journal.pone.0143803	General population	20-29	20	0	0	ELISA	Yes
2012-11-01	2013-04-30	Greece	EL653	EL653	https://doi.org/10.1371/journal.pone.0143803	General population	30-39	13	0	0	ELISA	Yes
2012-11-01	2013-04-30	Greece	EL653	EL653	https://doi.org/10.1371/journal.pone.0143803	General population	40-49	18	0	0	ELISA	Yes
2012-11-01	2013-04-30	Greece	EL653	EL653	https://doi.org/10.1371/journal.pone.0143803	General population	50-59	10	0	0	ELISA	Yes
2012-11-01	2013-04-30	Greece	EL653	EL653	https://doi.org/10.1371/journal.pone.0143803	General population	60-69	10	1	0.1	ELISA	Yes
2012-11-01	2013-04-30	Greece	EL653	EL653	https://doi.org/10.1371/journal.pone.0143803	General population	70-79	12	3	0.25	ELISA	Yes
2012-11-01	2013-04-30	Greece	EL653	EL653	https://doi.org/10.1371/journal.pone.0143803	General population	80-100	5	1	0.2	ELISA	Yes
2017-01-01	2018-12-31	Spain	Ciudad Real	ES422	https://doi.org/10.3201/eid3007.240450	Blood donors	18-30	267	1	0.00374532	VNT	Yes	Age data were not available for 129 out of 1222 samples
2017-01-01	2018-12-31	Spain	Ciudad Real	ES422	https://doi.org/10.3201/eid3007.240450	Blood donors	30-50	426	0	0	VNT	Yes	Age data were not available for 129 out of 1222 samples
2017-01-01	2018-12-31	Spain	Ciudad Real	ES422	https://doi.org/10.3201/eid3007.240450	Blood donors	50-65	400	0	0	VNT	Yes	Age data were not available for 129 out of 1222 samples
2019-04-01	2019-09-30	Romania	Iasi	RO213	https://dx.doi.org/10.3390/pathogens13020133	Hospital-based cohort	16-58	33	1	0.030303	ELISA	No
2019-04-01	2019-09-30	Romania	Iasi	RO213	https://dx.doi.org/10.3390/pathogens13020133	Hospital-based cohort	60-69	31	0	0	ELISA	No
2019-04-01	2019-09-30	Romania	Iasi	RO213	https://dx.doi.org/10.3390/pathogens13020133	Hospital-based cohort	70-98	24	1	0.0416667	ELISA	No
